# Supplementary material for: Wound healing in post-smolt Atlantic salmon (Salmo salar L.)
Source: Sci Rep. 2019 Mar 5;9:3565. doi: 10.1038/s41598-019-39080-x (PMC6400935; doi:10.1038/s41598-019-39080-x)
Supplement: Supplementary file 1 — Supplementary Dataset 1 [file 41598_2019_39080_MOESM1_ESM.xlsx]

## Sheet: data
QueryID	Annotation	Name	Symbol	GEO	OrthoDB	controls mean	TP1.mean	TP2.mean	TP3.mean	TP4.mean	TP5.mean	TP6.mean	TP7.mean	TP1.diff	TP2.diff	TP3.diff	TP4.diff	TP5.diff	TP6.diff	TP7.diff	TP1.t.test	TP2.t.test	TP3.t.test	TP4.t.test	TP5.t.test	TP6.t.test	TP7.t.test
Omy#BX073257	Cell cycle	G1 to S phase transition 1	gspt1l	BX073257	EOG8DZ2RX	-0.0478126	-0.756728	-0.95072	-1.14574	-0.618026	-1.75514	-1.58112	-1.48658	-0.708915	-0.902907	-1.09793	-0.570213	-1.70733	-1.5333	-1.43877	0.0141007	0.0053493	0.000922065	0.0543968	9.51386e-05	0.000226948	7.87338e-05
Omy#BX083478	Tissue glycan	Alpha-N-acetylgalactosaminide alpha-2,6-sialyltransferase 6 [Salmo salar]	st6galnac5a	BX083478	EOG8W6PTM	-0.288038	2.16544	3.30724	3.15805	2.40584	0.299665	0.0047895	-0.533849	2.45348	3.59527	3.44609	2.69388	0.587703	0.292828	-0.245811	2.31917e-05	9.0126e-07	2.27607e-05	2.54112e-05	0.330564	0.474391	0.295098
Omy#BX309109	Unknown Uncertain	Novel zinc finger protein - Ident 39	null	BX309109	EOG86DN2F	-0.303362	0.143023	0.16941	-0.0659715	-0.672513	-2.5032	-2.38331	-2.40812	0.446386	0.472772	0.237391	-0.36915	-2.19984	-2.07995	-2.10476	0.0865662	0.0573283	0.218066	0.15563	0.000133817	4.87199e-05	2.08289e-05
Omy#BX311928	Tissue Motility	Hyaluronan-mediated motility receptor	hmmr	BX311928	EOG8JHDCB	-0.0148329	-0.232076	-1.15504	-1.13281	-1.20829	-0.270427	-0.544628	-0.685267	-0.217244	-1.1402	-1.11798	-1.19345	-0.255594	-0.529795	-0.670435	0.627849	0.00230092	0.00251549	0.000616851	0.641789	0.292011	0.107307
Omy#BX857028	Tissue Neural	NMDA-type glutamate receptor 2C subunit [Oncorhynchus nerka]	null	BX857028	EOG8VT6TK	-0.214068	1.40295	0.837152	0.444189	-0.0580884	-1.56601	-1.50192	-1.32899	1.61701	1.05122	0.658257	0.15598	-1.35194	-1.28786	-1.11492	5.63706e-05	0.000434865	0.00309722	0.519702	3.11764e-05	1.36981e-05	6.06145e-05
Omy#BX861424	Immune Effector	Neutrophil cytosolic factor 1	ncf1	BX861424	EOG8BRXHP	0.0082	2.19438	2.18389	2.28641	1.66787	1.33448	1.08219	0.745075	2.18618	2.17569	2.27821	1.65967	1.32628	1.07399	0.736875	0.00133588	8.71446e-07	1.27186e-07	0.000294225	0.000769204	0.000462465	0.00245945
Omy#BX886497		PDZ and LIM domain 3a - Ident 39	CU694445.1	BX886497	EOG87WPJT	0.0646154	-0.353332	-0.973657	-1.11275	-1.06239	-0.927927	-0.88683	-0.897872	-0.417947	-1.03827	-1.17737	-1.12701	-0.992542	-0.951446	-0.962487	0.237073	0.00421151	0.000697578	0.000896508	0.00539035	0.0816739	0.00181442
Omy#BX909624	Cell Signaling	PERQ amino acid-rich with GYF domain-containing pr	null	BX909624	EOG8BP287	-0.324695	0.161105	0.127404	-0.170374	-0.631132	-2.74881	-2.63724	-2.25913	0.485801	0.452099	0.154322	-0.306437	-2.42411	-2.31254	-1.93443	0.118266	0.0979525	0.431412	0.146295	5.96073e-06	6.35103e-06	6.01604e-05
Omy#BX910090		Ubiquitin carboxyl-terminal hydrolase	usp14	BX910090	EOG8SQXTF	0.0780343	-0.461503	-0.89715	-0.999691	-0.768989	-0.996806	-1.00283	-0.975151	-0.539538	-0.975184	-1.07773	-0.847023	-1.07484	-1.08087	-1.05319	0.049638	0.0017189	0.001599	0.000178299	0.00019354	0.00880099	0.000320499
Omy#BX912760	Tissue plasma	Thrombospondin-1	thbs2a	BX912760	EOG8H737Q	0.128744	-0.0485022	-0.109878	0.246992	1.78253	2.8631	2.76797	2.0685	-0.177246	-0.238622	0.118249	1.65378	2.73435	2.63923	1.93975	0.149133	0.0595251	0.596962	0.000553837	6.5413e-05	8.49792e-06	0.00726721
Omy#CA343718	Tissue glycan	Hyaluronan and proteoglycan link protein 4 [Salmo salar]	hapln1a	CA343718	EOG8V17Z6	0.0353837	-0.189348	-0.322734	0.0449182	1.3574	2.12276	2.45666	2.10931	-0.224732	-0.358117	0.0095345	1.32202	2.08738	2.42128	2.07392	0.32793	0.0989986	0.958446	0.00143803	0.000274144	8.04545e-05	0.00984128
Omy#CA345885	Cell Redox	glutathione peroxidase type 2 [Oncorhynchus mykiss]	gpx1a	CA345885	EOG8X0NRF	-0.012695	2.08967	2.94072	1.55747	1.37296	-0.423175	-0.509557	-0.632719	2.10236	2.95342	1.57016	1.38565	-0.410481	-0.496862	-0.620024	3.66492e-05	9.55907e-08	0.000281437	0.000462561	0.0746878	0.0391879	0.00036724
Omy#CA348127	Cell Apoptosis	Death-associated protein kinase	si:ch211-66i11.1	CA348127	EOG89PBW7	-0.0579646	-0.639036	-1.00446	-1.07703	-0.69819	-3.31117	-3.22479	-3.40897	-0.581071	-0.946494	-1.01907	-0.640226	-3.25321	-3.16683	-3.35101	0.0539032	0.0207815	0.000241493	0.0330461	6.60758e-05	0.000259517	4.19882e-06
Omy#CA350790	Metabolism Mitochondria	ATP synthase, H+ transporting, mitochondrial F0 complex, subunit b, isoform 1 [Salmo salar]	atp5f1	CA350790	EOG8B5Q3P	-0.0206671	-0.321631	-0.9723	-0.938081	-1.03481	-1.22179	-1.35155	-1.29157	-0.300964	-0.951633	-0.917414	-1.01414	-1.20112	-1.33088	-1.2709	0.199014	0.0372774	0.00247452	0.0159239	0.00792809	0.00810105	0.000272096
Omy#CA357327	Immune	Met proto-oncogene	mst1ra	CA357327	EOG82RF4H	-0.152443	-0.528506	-0.331553	-0.601789	-0.663616	-2.37627	-2.3628	-2.30642	-0.376063	-0.17911	-0.449346	-0.511174	-2.22383	-2.21036	-2.15398	0.0212446	0.153208	0.00689332	0.0374327	2.00853e-07	1.70705e-07	2.64639e-08
Omy#CA359295	Tissue Differentiation	B-cell CLL/lymphoma 9 protein	bcl9	CA359295	EOG85DXKM	-0.05275	-0.8405	-1.64583	-1.87912	-1.66429	-1.69059	-1.74861	-1.81561	-0.78775	-1.59308	-1.82637	-1.61154	-1.63784	-1.69586	-1.76286	0.00571674	0.00122512	9.65064e-05	0.000199142	0.00525282	0.0283104	0.00424299
Omy#CA360344		Vacuolar protein sorting-associated protein 13B	VPS13B	CA360344	EOG81C7T6	-0.03008	-1.94105	-2.47117	-2.80808	-1.82273	-2.51548	-2.11075	-2.11168	-1.91097	-2.44109	-2.778	-1.79265	-2.4854	-2.08067	-2.0816	0.00643169	0.000237959	7.14133e-05	0.00306669	0.000516548	0.0218591	0.00325455
Omy#CA371754	Tissue Growth factor	Tyrosine-protein kinase receptor; PDGFRB	pdgfra-2	CA371754	EOG8XWGTZ	0.167002	0.471458	-0.416202	-0.647576	-1.50815	-5.01037	-4.91069	-4.6804	0.304455	-0.583204	-0.814579	-1.67515	-5.17737	-5.07769	-4.8474	0.645666	0.578685	0.35523	0.228491	3.52415e-05	5.61693e-05	4.71041e-06
Omy#CA387357	Cell proteasome	A disintegrin and metalloproteinase with thrombosp	ADAMTS5	CA387357	EOG8WDF83	-0.40758	-2.64756	-3.94898	-5.06092	-4.14367	-5.88283	-5.81872	-5.79416	-2.23998	-3.5414	-4.65334	-3.73609	-5.47525	-5.41114	-5.38658	0.011317	0.00312537	0.000104209	0.00385458	1.84786e-05	2.84472e-05	4.26855e-06
Omy#CB498431		Enah/Vasp-like b	evlb	CB498431	EOG8GJ0MH	0.187956	-2.1232	-2.90605	-2.71997	-1.84095	-1.55462	-1.01554	-0.806894	-2.31116	-3.09401	-2.90793	-2.02891	-1.74257	-1.2035	-0.994851	0.000495394	0.000369634	8.98366e-05	0.00479361	0.003588	0.0322053	0.0667485
Omy#CR364169		Novel protein similar to vertebrate TAF4 RNA polymerase II_ TATA box binding protein (TBP)-associated factor_ 135kDa (TAF4) - Ident 85	taf4b	CR364169	EOG82RF4V	-0.0482939	-0.45591	-0.700754	-0.85482	-0.514496	-1.21557	-1.09529	-1.23933	-0.407616	-0.65246	-0.806526	-0.466202	-1.16728	-1.047	-1.19103	0.024307	0.00420859	0.000281903	0.0205405	4.17496e-05	0.000127075	0.000225191
Omy#CR367140	Metabolism Mitochondria	ATP synthase lipid-binding protein, mitochondrial precursor [Oncorhynchus mykiss]	atp5g3b	CR367140	EOG8FN5H2	-0.0620861	-0.186258	-0.899074	-0.942331	-0.732734	-2.0124	-1.94705	-1.96453	-0.124172	-0.836988	-0.880245	-0.670648	-1.95031	-1.88496	-1.90244	0.577399	0.0128108	0.00133947	0.00035686	3.48949e-05	0.000164781	1.94917e-06
Omy#CR376321	Cell chromosome	Histone lysine demethylase PHF8	phf8	CR376321	EOG8N8S23	-0.387588	-2.51056	-3.48409	-4.17465	-3.56681	-4.30811	-4.00615	-3.99732	-2.12297	-3.0965	-3.78707	-3.17922	-3.92052	-3.61856	-3.60973	0.0177963	0.00360131	0.000515457	0.00669127	0.000417478	0.00253433	0.000300494
Omy#CU065719	Cell GTP signaling	Sulfiredoxin-1	srxn1	CU065719	EOG81NVK9	-0.101024	-0.391045	-1.20796	-1.32287	-1.29507	-3.31465	-3.0866	-2.65916	-0.290021	-1.10694	-1.22184	-1.19404	-3.21362	-2.98557	-2.55813	0.205005	0.0372903	4.96031e-05	0.00731925	2.24688e-05	1.20256e-05	2.45056e-05
Omy#CX031996		Fatty acid-binding protein, liver-type [Salmo salar]	fabp1b.1	CX031996	EOG83V0TT	0.196359	-0.436325	-0.843103	-1.03331	-0.911326	-0.741001	-0.821094	-0.833612	-0.632684	-1.03946	-1.22967	-1.10769	-0.93736	-1.01745	-1.02997	0.110823	0.00449883	0.00214126	0.000768998	0.0302451	0.172748	0.0134931
Omy#CX041367	Tissue Skin, keratinization	Basonuclin-2	bnc2	CX041367	EOG8JWW9R	0.0463612	-0.498872	-0.540999	-0.517369	-0.605388	-1.41542	-1.57462	-1.33152	-0.545233	-0.58736	-0.56373	-0.651749	-1.46178	-1.62098	-1.37788	0.0510665	0.0600733	0.0405979	0.00438066	0.000218763	0.00144021	0.000114153
Omy#CX068459		AF125208_1 cytochrome b [Oncorhynchus mykiss]	cytb	CX068459	EOG8VT6VD	-0.00829962	-0.364674	-1.09726	-1.05184	-0.925778	-1.42882	-1.3155	-1.429	-0.356375	-1.08896	-1.04354	-0.917478	-1.42052	-1.3072	-1.4207	0.167067	0.0138507	0.000857916	0.00579356	0.00865021	0.00823899	0.000354957
Omy#CX149685		Probable 2-oxoglutarate dehydrogenase E1 component DHKTD1_ mitochondrial	dhtkd1	CX149685	EOG8TTHF5	-0.193637	-0.610571	-0.772719	-0.941514	-0.611405	-2.56045	-2.08078	-2.30203	-0.416934	-0.579082	-0.747876	-0.417768	-2.36681	-1.88714	-2.10839	0.0740268	0.0161053	0.001441	0.0349138	6.69016e-05	0.000159743	3.17617e-07
Omy#CX254597		Myeloid/lymphoid or mixed-lineage leukemia	mll	CX254597	EOG8NW0GD	-0.0279475	-0.917684	-1.02702	-1.07958	-0.74097	-1.29208	-1.25226	-1.19575	-0.889737	-0.999068	-1.05163	-0.713022	-1.26413	-1.22431	-1.1678	0.000656971	0.000604455	0.000156375	0.0211048	3.70625e-05	0.000193825	4.23336e-05
Omy#DV197843	Immune Acute phase	Serum amyloid A [Oncorhynchus mykiss]	saa	DV197843	EOG8GB85D	-0.551794	3.03056	4.31402	5.39894	4.63406	2.67716	1.95145	1.87623	3.58236	4.86582	5.95073	5.18585	3.22895	2.50325	2.42803	3.92638e-05	2.87437e-06	7.59024e-06	2.34146e-05	0.000202151	0.00237806	9.13394e-05
Omy#DV201419	Tissue Adhesion	Blood vessel epicardial substance [BVES]	popdc1	DV201419	EOG866WHH	0.119114	-0.977832	-1.42504	-1.10355	-0.835266	-0.105009	-0.298368	-0.198644	-1.09695	-1.54415	-1.22266	-0.95438	-0.224123	-0.417482	-0.317758	0.000305917	0.00091571	1.36814e-05	0.000128499	0.123578	0.243989	0.154264
Omy#EST1-3A_B03	Tissue Secretory	Natterin-like protein [Salmo salar]	null	EST1-3A_B03	EOG8D27NP	-0.436959	2.26575	1.72762	1.69203	1.45274	0.23992	-0.179372	0.196894	2.70271	2.16458	2.12899	1.8897	0.676879	0.257587	0.633853	2.22987e-05	1.8909e-05	7.46495e-05	0.000136674	0.0986075	0.691518	0.093185
Omy#KVkm2_F07	Metabolism Iron heme	hepcidin [Salmo salar]	hamp2	KVkm2_F07	EOG8SN2N6	-0.187794	1.7688	1.78827	0.902031	0.959349	0.071524	-0.127437	0.122579	1.95659	1.97607	1.08983	1.14714	0.259318	0.0603578	0.310373	0.00660749	0.0010917	0.0200187	0.00427761	0.187453	0.536897	0.209246
Omy#S15242141	Cell cytoskeleton	Vimentin [Salmo salar]	null	CA346199	EOG89086Z	-0.0765631	-0.569793	-2.07873	-2.02965	-1.51114	-1.09461	-1.13909	-1.30214	-0.49323	-2.00217	-1.95308	-1.43457	-1.01805	-1.06253	-1.22558	0.449333	0.000955602	0.00947886	0.00506595	0.129528	0.207707	0.0302973
Omy#S15253152		amine oxidase copper containing 3 [Salmo salar]	null	CA344226	EOG8XD4NF	0.156992	-1.09225	-2.36224	-1.80054	-0.909981	-0.0392588	0.0063526	0.135517	-1.24924	-2.51924	-1.95753	-1.06697	-0.19625	-0.150639	-0.0214748	0.000729278	0.000947418	7.69963e-06	0.00117793	0.488476	0.554562	0.903685
Omy#S15274289		ORF1-encoded protein	null	CA382900	EOG8GMVVC	0.0267225	-0.952913	-1.00331	-0.572451	-0.540065	-3.14515	-2.9081	-3.53046	-0.979635	-1.03004	-0.599174	-0.566788	-3.17187	-2.93483	-3.55719	0.00325567	0.00139576	0.0245115	0.056974	4.70143e-05	0.000162797	6.40803e-06
Omy#S15286743		enigma LIM domain protein-like [Salmo salar]	pdlim7	BX073556	EOG8VX32Z	-0.121203	-1.80338	-2.17532	-2.3981	-1.80031	-1.37416	-1.19703	-0.991376	-1.68217	-2.05412	-2.2769	-1.6791	-1.25295	-1.07583	-0.870174	0.00417335	0.00268875	0.000409741	0.00970503	0.0162421	0.138732	0.171562
Omy#S15288203		tubulin tyrosine ligase-like family member 6a [Salmo salar]	ttll6	BX080208	EOG8BP282	-0.100442	-0.39178	-0.488359	-0.653011	-0.555394	-1.43402	-1.18112	-1.2248	-0.291338	-0.387917	-0.552568	-0.454952	-1.33358	-1.08067	-1.12436	0.145556	0.0429884	0.0061935	0.0211791	0.000298325	0.000260008	0.00109542
Omy#S15296051	Cell Myofiber	myosin, light polypeptide 3-1 [Salmo salar]	myl1	BX074132	EOG80CJFX	-0.10975	-1.14093	-1.94426	-2.4896	-1.6521	-1.51012	-1.42469	-1.17776	-1.03118	-1.83451	-2.37985	-1.54235	-1.40037	-1.31494	-1.06801	0.011258	0.00212792	0.000404831	0.014913	0.00322337	0.0584664	0.0997727
Omy#S15301725	Metabolism Sugar	UDP-glucose 4-epimerase [Oncorhynchus mykiss]	GALE	BX079675	EOG8D53VV	-0.254325	1.20311	2.09323	0.954899	0.461214	0.156145	-0.0209725	0.179042	1.45744	2.34756	1.20922	0.715538	0.41047	0.233352	0.433366	5.69367e-05	1.40149e-05	6.07382e-06	0.00969745	0.0233599	0.465933	0.103757
Omy#S15301842	Cell transcription factor	Gastrula zinc finger protein XLCGF57.1 [Oncorhynchus mykiss]	gtf3ab	BX079626	EOG8Z0C3X	-0.359102	0.580388	0.902944	0.214469	-0.716337	-2.35937	-2.70655	-2.12455	0.93949	1.26205	0.573571	-0.357236	-2.00027	-2.34745	-1.76544	0.0231214	0.0217897	0.10632	0.519993	0.000296381	0.00509595	0.00797053
Omy#S15315851	Metabolism Mitochondria	Mitochondrial fission process protein 1	mtfp1	BX297637	EOG8J6SPV	0.153763	-0.441386	-1.66056	-1.50511	-0.854591	-1.6728	-2.06976	-2.05621	-0.595149	-1.81432	-1.65887	-1.00835	-1.82656	-2.22352	-2.20997	0.311717	0.00237893	0.0107785	0.0117135	0.00981249	0.0138194	0.000489585
Omy#S15318115		Dual specificity protein phosphatase CDC14A	cdc14ab	BX301746	EOG8895J9	-0.128541	-0.91016	-1.2454	-1.27318	-1.12008	-1.51491	-1.47944	-1.17235	-0.781619	-1.11686	-1.14464	-0.991535	-1.38637	-1.3509	-1.0438	0.0121522	0.00579277	0.000898487	0.00656858	0.00140548	0.0275727	0.0853177
Omy#S15334490	Metabolism RNA	DEAH (Asp-Glu-Ala-His) box polypeptide 37	dhx37	BX308413	EOG82FTDT	-0.0590109	-0.517757	-0.909057	-1.25115	-1.26837	-1.22099	-1.04151	-1.2612	-0.458746	-0.850046	-1.19214	-1.20936	-1.16198	-0.9825	-1.20218	0.116725	0.00542873	0.000707449	0.000406541	0.000764745	0.0374024	0.000192787
Omy#S15335323		Phosphatidylinositol 4,5-bisphosphate 3-kinase cat	pik3cg	BX310280	EOG83FHT2	0.206434	1.17441	1.54643	1.23061	1.37286	1.11214	0.906935	0.97607	0.967972	1.34	1.02418	1.16643	0.905709	0.700501	0.769636	0.00768189	8.76879e-05	5.74145e-06	1.99014e-05	9.34581e-06	0.000106698	4.57633e-05
Omy#S15340882	Immune Cytokine receptor	interleukin-1 receptor type II [Oncorhynchus mykiss]	IL-1rII	AJ276474	EOG8K9C8N	-0.0265962	6.37821	6.13554	4.24869	3.27589	1.55652	1.94215	1.33627	6.40481	6.16214	4.27529	3.30249	1.58312	1.96875	1.36287	1.8297e-06	8.17359e-06	2.44872e-06	0.000470046	0.00127345	0.00662327	0.00100112
Omy#S15340907		putative ribosomal protein L11 protein [Oncorhynchus mykiss]	null	AJ312337	EOG82NJZ7	-0.134969	-0.486925	-0.39116	-0.560608	-0.411622	-2.45708	-2.33237	-2.36853	-0.351956	-0.256191	-0.425639	-0.276652	-2.32211	-2.1974	-2.23356	0.123327	0.123216	0.00583961	0.0698725	3.28366e-05	0.000327139	3.86425e-06
Omy#S15340910	Metabolism Protein biosynthesis	Ribosomal protein L7 protein [Oncorhynchus mykiss]	null	AJ312334	EOG8GTMBH	-0.190911	0.00957595	-0.389607	-0.519931	-0.440012	-2.73466	-2.80375	-2.82046	0.200487	-0.198696	-0.32902	-0.249101	-2.54375	-2.61284	-2.62955	0.184791	0.0946663	0.0300284	0.0183158	4.05235e-07	4.80671e-05	6.12309e-08
Omy#S15341157	Cell Signaling	GCH1_ONCMY RecName: Full=GTP cyclohydrolase 1; AltName: Full=GTP cyclohydrolase I; Short=GTP-CH-I	gch1	Z49707	EOG8B5Q3V	-0.0515806	0.852409	2.27447	2.47848	1.08511	1.24248	0.776115	0.506514	0.90399	2.32605	2.53006	1.13669	1.29406	0.827696	0.558095	0.00134409	0.000104015	3.29315e-06	0.0173821	0.000678637	0.020313	0.023624
Omy#S18095992	Immune Cytokine	Cytokine-like protein 1 [Salmo salar]	CYTL1	BX866010	EOG8BG9V5	0.201007	0.529746	0.538295	0.256516	1.44021	2.44271	1.84026	1.54862	0.328739	0.337288	0.055509	1.23921	2.2417	1.63925	1.34762	0.18164	0.558772	0.847322	0.000149298	4.76472e-06	0.000153773	0.000334429
Omy#S18150197		Placenta-specific gene 8 protein [Oncorhynchus mykiss]	null	BX875367	EOG8J6SQ9	0.003575	3.23395	3.70838	2.47913	1.34645	-0.318267	-0.409546	-0.335649	3.23037	3.70481	2.47555	1.34288	-0.321842	-0.413121	-0.339224	6.9685e-06	2.68554e-06	7.32762e-07	0.00579147	0.0145483	0.00233842	0.0108296
Omy#S18151049		thiosulfate sulfurtransferase KAT [Salmo salar]	si:ch211-161h7.8	BX876479	EOG8FBJS7	-0.0439623	2.00804	2.22033	1.48224	0.385121	0.24867	0.135873	0.102032	2.05201	2.26429	1.5262	0.429084	0.292633	0.179836	0.145994	0.00173201	2.02606e-05	0.00290791	0.0249033	0.284746	0.320004	0.359623
Omy#S18151131		Male germ cell-associated kinase	mak	BX876527	EOG8PVPW6	-0.369805	-2.27254	-3.64597	-5.11611	-4.15185	-5.64309	-5.08069	-4.92781	-1.90273	-3.27616	-4.7463	-3.78205	-5.27328	-4.71088	-4.558	0.0151525	0.00524763	0.000124177	0.00844586	8.65094e-05	0.00185017	0.000102335
Omy#S18155708	Cell Reticulum	Vps13a protein - Ident 91	vps13a	BX880706	EOG88KS7B	-0.0510499	-0.45658	-1.5003	-1.36481	-0.454561	-2.07244	-2.06705	-1.97768	-0.40553	-1.44925	-1.31376	-0.403511	-2.02139	-2.016	-1.92663	0.231481	0.00337909	0.00794653	0.0428534	0.00986353	0.00477438	0.00197605
Omy#S18157537	Immune Cytokine receptor	IL-6R alpha precursor [Oncorhynchus mykiss]	il6r	BX883008	EOG8Q2FCB	0.0215378	1.75238	1.54101	1.55598	1.00104	0.696451	0.743137	0.45845	1.73084	1.51947	1.53444	0.9795	0.674913	0.721599	0.436912	0.000455089	3.66734e-06	4.34756e-05	0.00116925	0.00113053	0.000497299	0.00747789
Omy#S18158100		Novel zona pellucida-like domain containg protein - Ident 24	LOC798996	BX883474	EOG8KD7J0	-0.0889671	-1.25321	-1.47235	-0.559154	-1.1209	-0.940973	-0.875847	-0.436171	-1.16425	-1.38338	-0.470187	-1.03194	-0.852006	-0.78688	-0.347204	0.000332927	0.000228205	0.121266	0.00233837	0.00609762	0.142851	0.49316
Omy#S18170445	Immune Chemokine receptor	C5AR_ONCMY RecName: Full=C5a anaphylatoxin chemotactic receptor; Short=C5a-R; Short=C5aR	c5ar1	AY366353	EOG82V9DT	0.0777895	2.4685	3.03947	1.66296	1.26735	0.397889	0.270447	0.256398	2.39071	2.96168	1.58517	1.18956	0.320099	0.192657	0.178608	8.34471e-05	3.46646e-05	7.99632e-05	0.00359505	0.0371027	0.202778	0.189741
Omy#S18170445	Immune Complement	C5AR_ONCMY RecName: Full=C5a anaphylatoxin chemotactic receptor; Short=C5a-R; Short=C5aR	c5ar1	AY366353	EOG82V9DT	0.0777895	2.4685	3.03947	1.66296	1.26735	0.397889	0.270447	0.256398	2.39071	2.96168	1.58517	1.18956	0.320099	0.192657	0.178608	8.34471e-05	3.46646e-05	7.99632e-05	0.00359505	0.0371027	0.202778	0.189741
Omy#S18532695		Spsb4a protein - Ident 92	spsb4a	BX910085	EOG8Q2FCT	-0.156962	-0.349404	-0.636631	-0.832529	-0.756067	-1.55054	-1.62348	-1.94539	-0.192442	-0.47967	-0.675568	-0.599105	-1.39358	-1.46651	-1.78843	0.286727	0.0164801	0.00244222	0.00866991	0.000458318	0.00936521	0.000477303
Omy#S18532716		Drebrin	dbn1	BX910124	EOG8WWSG8	0.0574908	-0.216722	-0.139914	-0.0088954	1.31982	1.22838	1.28984	0.93367	-0.274213	-0.197405	-0.0663862	1.26233	1.17089	1.23235	0.876179	0.0502328	0.263346	0.653365	1.92067e-05	0.000553989	4.40992e-05	0.00976634
Omy#S21940193	Tissue Endocrine	vasoactive intestinal peptide receptor 1 precursor [Oncorhynchus mykiss]	null	AY706218	EOG84BC02	-0.188485	-0.44532	-0.649959	-0.77962	-0.523301	-2.07443	-2.08191	-2.15266	-0.256835	-0.461474	-0.591134	-0.334815	-1.88595	-1.89342	-1.96418	0.261395	0.0304984	0.00619059	0.15051	8.35587e-06	5.63683e-06	9.52841e-07
Omy#S22244812	Metabolism Amino acid	lysine ketoglutarate reductase/saccharopine dehydrogenase [Oncorhynchus mykiss]	null	AY751465	EOG82NJWP	0.13883	-0.341731	0.100078	-0.825788	-0.922357	-1.54331	-1.47489	-1.54852	-0.480561	-0.0387525	-0.964618	-1.06119	-1.68214	-1.61372	-1.68736	0.0549446	0.843478	0.00536176	0.0168681	0.000969409	0.0052358	2.03864e-05
Omy#S22610346	Immune Cytokine	interleukin-11 [Oncorhynchus mykiss]	il-11	AJ535687	EOG86152X	0.107969	5.02626	2.07999	1.71929	2.87767	1.96413	0.573811	0.859778	4.91829	1.97202	1.61132	2.7697	1.85616	0.465842	0.751809	3.55622e-08	0.0234755	4.18566e-05	0.000538322	0.00918945	0.0689851	0.0369098
Omy#S22610346	Tissue Hematopoiesis	interleukin-11 [Oncorhynchus mykiss]	il-11	AJ535687	EOG86152X	0.107969	5.02626	2.07999	1.71929	2.87767	1.96413	0.573811	0.859778	4.91829	1.97202	1.61132	2.7697	1.85616	0.465842	0.751809	3.55622e-08	0.0234755	4.18566e-05	0.000538322	0.00918945	0.0689851	0.0369098
Omy#S22926008	Immune Chemokine	C-C motif chemokine 28 precursor [Salmo salar]	ccl1	CX141877	EOG8HQFHG	-0.288859	-0.465073	-1.2626	-0.228839	-0.102952	-1.64685	-1.51666	-1.49869	-0.176214	-0.973737	0.0600208	0.185907	-1.35799	-1.2278	-1.20983	0.230656	0.000898875	0.826092	0.315425	6.60951e-05	0.00590428	1.2179e-05
Omy#S23939378		cardiac sodium-calcium exchanger [Oncorhynchus mykiss]	slc8a1b	CX255654	EOG84TQ55	-0.00655925	-0.279902	-0.275625	-0.362219	-0.0185706	-2.00062	-1.54815	-1.76304	-0.273342	-0.269066	-0.35566	-0.0120114	-1.99406	-1.54159	-1.75648	0.0176861	0.0201586	0.0386678	0.890377	0.00122236	0.00731966	3.32207e-06
Omy#S23942215	Tissue Growth factor	transforming growth factor beta [Salmo salar]	null	CX258491	EOG8PVPWR	-0.0900929	-1.44175	-1.55421	-1.10646	-0.716409	-0.511864	-0.569696	-0.0528032	-1.35166	-1.46411	-1.01637	-0.626316	-0.421772	-0.479603	0.0372897	0.00112126	0.00149959	0.00215054	0.109537	0.140977	0.434124	0.907186
Omy#S24637347	Metabolism Mitochondria	AF392054_10 NADH dehydrogenase subunit 4 [Oncorhynchus tshawytscha]	mt-nd4	CR943842	EOG8V9VNS	-0.102268	-0.345692	-0.383948	-0.519213	-0.325902	-3.04625	-2.82768	-3.00924	-0.243424	-0.28168	-0.416945	-0.223634	-2.94398	-2.72542	-2.90697	0.568809	0.438544	0.110864	0.422464	0.000217917	0.00131984	7.75672e-05
Omy#S26283191	Metabolism Ion	zinc exporter 1 [Oncorhynchus mykiss]	ZnT1	AY742790	EOG873QP3	-0.002758	0.833191	0.331544	0.768299	1.2005	1.00312	1.13385	1.00463	0.835949	0.334302	0.771057	1.20326	1.00588	1.13661	1.00739	9.2761e-05	0.0160698	0.000490856	3.59401e-06	8.67085e-05	8.6669e-05	4.24096e-05
Omy#S27585481	Immune Acute phase	serum amyloid A [Oncorhynchus mykiss]	saa	DV193222	EOG8GB85D	-0.519801	3.28865	4.38219	5.41906	4.96802	0.0349452	-0.430069	-0.595357	3.80845	4.90199	5.93886	5.48782	0.554747	0.0897325	-0.0755558	4.98925e-05	1.34379e-05	1.7189e-05	4.85825e-06	0.337336	0.78989	0.714447
Omy#S31925537	Immune Effector	tumor necrosis factor alpha-induced protein 3 [Oncorhynchus mykiss]	TNFAIP3	DQ400414	EOG8256Q3	-0.167563	-0.651956	-1.20017	-1.42782	-1.35128	-1.73291	-1.645	-1.76565	-0.484394	-1.0326	-1.26026	-1.18371	-1.56535	-1.47744	-1.59809	0.0264311	0.00209995	0.000371488	0.00102494	4.14313e-05	0.0168211	0.000789261
Omy#S34308968	Tissue bone cartilage	Cartilage intermediate layer protein 1	cilp	CU066698	EOG84QTX1	-0.0290413	2.39486	3.07151	1.87872	3.93932	1.31915	0.88076	0.29975	2.4239	3.10055	1.90777	3.96836	1.34819	0.909801	0.328791	0.000519212	0.000789794	0.00492916	2.3869e-06	0.0320987	0.153617	0.531915
Omy#S34311105		Sorbitol dehydrogenase [Salmo salar]	sord	CU068835	EOG84MZQ5	-0.0314439	-0.295542	-1.06887	-0.00174183	-0.317885	-1.26112	-1.10749	-0.895009	-0.264098	-1.03742	0.0297021	-0.286441	-1.22968	-1.07604	-0.863566	0.0611248	7.11596e-06	0.795844	0.0397632	4.16826e-06	0.00262768	0.00648231
Omy#S34314498	Immune Complement	C1Q and TNF related protein	C1QTNF2	CU063451	EOG8DFQM9	-0.0441095	-0.471449	-1.95435	-1.6497	-1.20883	0.539662	0.73091	0.566738	-0.42734	-1.91024	-1.60559	-1.16472	0.583772	0.775019	0.610848	0.0803636	1.993e-06	4.16156e-06	1.30882e-05	0.000785045	0.0194431	0.00050604
Omy#S34314498	Immune TNF	C1Q and TNF related protein	C1QTNF2	CU063451	EOG8DFQM9	-0.0441095	-0.471449	-1.95435	-1.6497	-1.20883	0.539662	0.73091	0.566738	-0.42734	-1.91024	-1.60559	-1.16472	0.583772	0.775019	0.610848	0.0803636	1.993e-06	4.16156e-06	1.30882e-05	0.000785045	0.0194431	0.00050604
Omy#S34421734	Cell cytoskeleton	annexin A6 [Salmo salar]	anxa6	CU073533	EOG8SXP8Z	0.197641	-1.0853	-1.37213	-1.01521	-0.354008	-0.157059	0.0923328	0.200174	-1.28294	-1.56977	-1.21286	-0.55165	-0.3547	-0.105309	0.00253225	0.000863709	0.00168166	0.00307611	0.127419	0.226945	0.805542	0.994963
Omy#S34422676	Tissue glycan	Asparagine-linked glycosylation 9 homolog (S. cerevisiae_ alpha-1_2-mannosyltransferase) - Ident 91	alg9	CU069800	EOG8SJ6BB	-0.818617	3.93378	2.23646	1.61152	0.0855169	-1.73969	-0.869095	-1.12344	4.7524	3.05507	2.43013	0.904134	-0.921072	-0.0504774	-0.304827	1.33953e-07	0.00260433	0.00512636	0.00141463	5.63643e-05	0.937133	0.331222
Omy#S34423858	Cell Myofiber	Titin b - Ident 86	ttna	CU070981	EOG8MW936	0.206543	-1.49078	-1.9294	-1.43971	-0.970283	-0.801054	-0.591109	-0.690185	-1.69732	-2.13594	-1.64626	-1.17683	-1.0076	-0.797652	-0.896729	0.000324381	0.00293843	0.000392359	0.00338822	0.00253743	0.0895417	0.109957
Omy#S34424196	Tissue Neural	N-acetylated alpha-linked acidic dipeptidase-like 1	null	CU071320	EOG83N893	0.211061	-1.4285	-1.71412	-1.41495	-0.872128	0.0968205	-0.0771245	-0.00433279	-1.63956	-1.92518	-1.62601	-1.08319	-0.11424	-0.288185	-0.215393	1.98091e-05	2.05699e-05	3.95293e-05	0.000280147	0.535922	0.382964	0.430233
Omy#S34424215		Lipoyl synthase_ mitochondrial	lias	CU071339	EOG8W6PT2	-0.303487	-1.21713	-1.47463	-1.93	-1.91108	-1.97339	-1.92749	-2.09681	-0.913641	-1.17114	-1.62651	-1.60759	-1.6699	-1.62401	-1.79332	0.0193179	0.00517565	0.000554865	0.00147194	0.000574924	0.00544213	0.000223901
Omy#S34424313	Unknown Uncertain	Ring finger protein 32	rnf32	CU071437	EOG834X48	-0.122813	-1.05988	-1.01086	-1.34144	-1.04111	-1.74369	-1.85986	-1.94566	-0.937063	-0.888043	-1.21863	-0.918293	-1.62088	-1.73705	-1.82285	0.00454619	0.00228837	0.00039449	0.00376035	0.000250128	0.00043037	7.46341e-06
Omy#S34425099	Immune Chemokine	C-X-C motif chemokine 14 precursor [Salmo salar]	cxcl14	CU072223	EOG8H739W	-0.0107395	-1.27765	-0.403991	-1.01859	-1.0384	0.22762	0.448572	0.42616	-1.26691	-0.393251	-1.00785	-1.02766	0.23836	0.459311	0.4369	0.000284005	0.16507	0.00107937	0.000301278	0.160828	0.0409742	0.169504
Omy#S34425161	Tissue Differentiation	Filamin A-interacting protein 1-like	filip1l	CU072285	EOG8K3MSH	0.215015	0.827668	0.251955	0.857153	1.57619	2.05305	1.63243	1.43347	0.612653	0.0369399	0.642137	1.36117	1.83804	1.41741	1.21845	0.00792493	0.753637	0.0424272	4.33632e-06	0.000221335	0.000113347	0.00535729
Omy#S34425530	Cell Apoptosis	caspase 8 [Oncorhynchus mykiss]	casp8l1	CU072654	EOG8DZ2S6	-0.0907489	1.67248	1.34623	1.02797	0.636147	0.653502	0.479682	0.576851	1.76323	1.43698	1.11872	0.726896	0.744251	0.570431	0.6676	9.54924e-06	0.000116946	0.000437516	0.00256488	0.00307036	0.0224629	0.00346899
Omy#S34425672		Separin	null	CU072794	EOG8C2J6Q	-0.104493	-0.851159	-0.783992	-0.661825	-0.208415	-1.24214	-1.238	-1.42309	-0.746666	-0.679499	-0.557331	-0.103922	-1.13765	-1.1335	-1.3186	0.0029137	0.0229382	0.0106385	0.687513	0.00102453	0.00269274	6.92679e-05
Omy#S48422447	Cell Folding, protein modification	Heat shock cognate 70 kDa protein [Oncorhynchus mykiss]	hspa8l	GE820683	EOG86HH77	-0.146434	1.19186	1.24475	0.988326	0.910493	0.45938	0.703152	0.309473	1.3383	1.39118	1.13476	1.05693	0.605814	0.849587	0.455907	2.73022e-06	5.177e-06	0.00014498	3.94728e-05	0.00363745	0.000800431	0.0725956
Omy#S48430502	Metabolism Transport	C-Myc-binding protein [Oncorhynchus mykiss]	null	GE828738	EOG86153N	-0.0192161	-1.56275	-1.88308	-1.96344	-1.14127	-1.88082	-2.05225	-1.90135	-1.54354	-1.86386	-1.94423	-1.12206	-1.8616	-2.03304	-1.88213	0.000581776	0.00133675	9.36876e-05	0.029806	0.00019698	0.000882946	0.000153943
Omy#S48430502	Cell Stress	C-Myc-binding protein [Oncorhynchus mykiss]	null	GE828738	EOG86153N	-0.0192161	-1.56275	-1.88308	-1.96344	-1.14127	-1.88082	-2.05225	-1.90135	-1.54354	-1.86386	-1.94423	-1.12206	-1.8616	-2.03304	-1.88213	0.000581776	0.00133675	9.36876e-05	0.029806	0.00019698	0.000882946	0.000153943
Omy#S48432476	Metabolism Mitochondria	NADH dehydrogenase iron-sulfur protein 6, mitochondrial precursor [Oncorhynchus mykiss]	ndufs6	GE830712	EOG8TMS19	0.113189	-0.511673	-0.900819	-0.796472	-0.912796	-1.1121	-1.19007	-0.960253	-0.624861	-1.01401	-0.90966	-1.02598	-1.22529	-1.30326	-1.07344	0.03836	0.0110612	0.00812672	0.00558979	0.00839512	7.08684e-05	0.000337218
Omy#S48432679	Metabolism Calcium	S100-A1 [Oncorhynchus mykiss]	s100a10b	GE830915	EOG84TQ77	0.149846	0.868676	2.18355	2.19831	2.00507	0.842874	0.599955	0.469746	0.71883	2.0337	2.04847	1.85523	0.693028	0.450108	0.319899	0.016277	8.05093e-06	7.61327e-06	3.49666e-05	0.0968008	0.19166	0.2779
Omy#S50900478		Proteasome subunit alpha type 6 [Oncorhynchus mykiss]	psma6b	BT074382	EOG83JD36	0.133037	-0.206411	0.582666	0.416587	0.144011	-1.23251	-1.19182	-1.01528	-0.339448	0.449628	0.28355	0.0109733	-1.36555	-1.32486	-1.14831	0.0248744	0.0204874	0.0853418	0.932514	1.07666e-05	0.000273646	0.000728946
Omy#S50900505	Cell GTP signaling	Rho-related GTP-binding protein RhoF [Oncorhynchus mykiss]	rhof	BT074355	EOG8VX343	0.019644	1.7876	1.8229	1.14828	0.686875	-0.180904	-0.346321	-0.158598	1.76795	1.80325	1.12864	0.667231	-0.200548	-0.365965	-0.178242	9.46698e-05	0.000270219	0.000568059	0.0219253	0.315716	0.282595	0.357143
Omy#S50900563	Metabolism RNA	Splicing factor, arginine/serine-rich 3 [Oncorhynchus mykiss]	SFRS3	BT074297	EOG89S75N	0.0833298	0.089958	0.556402	0.118775	-0.167392	-1.77898	-1.71149	-1.72947	0.0066282	0.473072	0.0354452	-0.250721	-1.86231	-1.79482	-1.8128	0.946424	0.00240909	0.569494	0.0350968	0.000117062	2.93066e-05	2.50901e-07
Omy#S50901344		Methionine aminopeptidase 1 [Oncorhynchus mykiss]	AMPM1	BT073515	EOG8K3MTF	-0.157882	-0.275177	-0.498969	-0.53513	-0.0919075	-2.5123	-2.1963	-2.30321	-0.117295	-0.341087	-0.377248	0.0659744	-2.35442	-2.03842	-2.14533	0.488547	0.00880227	0.0413	0.645913	8.52952e-08	6.96106e-06	2.40429e-06
Omy#S50901456		Brain protein 44-like protein [Oncorhynchus mykiss]	null	BT073403	EOG8FXS6T	-0.0817506	-0.419146	-1.23124	-1.02384	-1.08982	-2.33845	-2.20609	-2.15521	-0.337396	-1.14949	-0.942093	-1.00807	-2.2567	-2.12434	-2.07345	0.419677	0.0346457	0.00704838	0.0231506	0.000142769	0.000283334	3.06108e-05
Omy#S50901470		ADP-ribosylation factor 4 [Oncorhynchus mykiss]	ARF4	BT073389	EOG8NS49C	0.030756	1.13711	1.61709	1.30332	1.33959	1.13513	0.756255	0.666301	1.10635	1.58633	1.27256	1.30883	1.10437	0.725499	0.635545	0.000205718	3.56557e-05	3.35693e-05	2.85252e-05	0.000326137	0.0305382	0.00249034
Omy#S50901484	Metabolism RNA	RNA-binding protein 4B [Oncorhynchus mykiss]	RBM4B	BT073375	EOG841R9B	0.240083	0.522345	0.85097	0.382957	0.577216	-1.541	-1.44446	-1.45465	0.282262	0.610887	0.142874	0.337133	-1.78108	-1.68455	-1.69473	0.0952157	0.00484079	0.353931	0.0829626	8.7749e-06	7.12753e-05	1.28892e-05
Omy#S50901536		Thioredoxin-dependent peroxide reductase, mitochondrial precursor [Oncorhynchus mykiss]	prdx3	BT073323	EOG8PG6ZH	0.00759063	-0.797004	-1.66457	-1.57314	-1.37604	-0.920384	-0.870957	-0.446811	-0.804595	-1.67216	-1.58073	-1.38363	-0.927974	-0.878548	-0.454402	0.0153965	0.00134451	9.8156e-06	0.000586009	0.00476683	0.0319598	0.177855
Omy#S50901614	Cell cytoskeleton	Cofilin-2 [Oncorhynchus mykiss]	cfl1	BT073245	EOG8NGHKM	0.120831	1.07665	1.9592	1.71435	1.60587	1.32648	1.25252	1.0673	0.955819	1.83836	1.59352	1.48504	1.20565	1.13169	0.946468	0.000412654	1.16595e-05	3.62159e-06	0.00010597	0.00143994	0.000201298	7.00337e-05
Omy#S50901702	Tissue Erythrocyte, globin	Hemoglobin subunit beta-1 [Salmo salar]	HBB1	BT073157	EOG8FFF11	-0.0236813	3.07883	2.12251	1.66415	2.33859	-1.20504	-1.29978	-1.68944	3.10252	2.14619	1.68783	2.36227	-1.18136	-1.2761	-1.66576	0.00141183	0.00331468	0.000812943	0.000711741	0.0482358	0.060318	0.00384538
Omy#S51823593	Immune Chemokine	Chemokine CCL-C11b	ccl-c11b	FP323292	EOG8VMGDR	0.003295	-0.703861	-1.6703	-1.24913	-1.25291	-1.37999	-0.589278	-0.858168	-0.707156	-1.6736	-1.25242	-1.25621	-1.38329	-0.592573	-0.861463	0.00949909	1.98426e-06	0.000398962	0.000104462	0.000174558	0.141004	0.000342616
Omy#TC158875		K0841 protein [Salmo salar]	null	90058717	EOG8PNZDK	-0.105651	-0.153205	-0.439279	-0.472148	-0.18258	-1.45176	-1.36525	-1.25882	-0.0475542	-0.333628	-0.366497	-0.076929	-1.34611	-1.2596	-1.15317	0.763099	0.11277	0.0279713	0.62616	5.0934e-05	0.00213649	7.65265e-05
Omy#TC162360	Immune TNF	TRAF3-interacting protein 1	CH211-268B13.1	60386562	EOG88SHR9	-0.197943	-0.22553	-0.195953	-0.399363	-0.344163	-2.00222	-1.71016	-1.73805	-0.0275869	0.00199025	-0.20142	-0.14622	-1.80427	-1.51221	-1.5401	0.849141	0.988323	0.229124	0.234098	2.95776e-05	0.000108302	8.38284e-07
Omy#TC164181		Desmocollin a	dsg2	60364744	EOG822BGH	-0.145605	-0.77578	-0.960725	-1.03709	-1.36408	-2.01058	-2.82332	-2.82374	-0.630175	-0.815121	-0.891488	-1.21848	-1.86497	-2.67772	-2.67814	0.156397	0.0484218	0.0303205	0.0138117	0.00547266	0.000469942	4.89545e-05
Omy#TC168117	Tissue ECM	Laminin subunit beta-3	si:ch1073-15f12.3	TC168117	EOG81RQR6	0.0116129	2.74279	3.02786	1.47412	0.701832	0.0944769	0.0466049	0.0739379	2.73117	3.01625	1.46251	0.690219	0.082864	0.034992	0.062325	1.43582e-06	0.000302095	8.48288e-06	0.033483	0.552966	0.76732	0.500978
Omy#TC171485	Tissue Adhesion	Cadherin EGF LAG seven-pass G-type receptor 2	null	60362572	EOG8Z0C2S	0.194966	-1.65656	-1.09366	-0.920748	0.138342	0.359855	0.308598	0.476474	-1.85153	-1.28863	-1.11572	-0.0566243	0.164888	0.113632	0.281508	6.63107e-05	0.00134297	0.000583427	0.811453	0.453789	0.700442	0.39225
Omy#TC172518	Tissue Erythrocyte, globin	Hemoglobin subunit beta; AltName: Full=Hemoglobin beta chain; AltName: Full=Beta-globin	ba1	57009002	EOG8FFF11	0.037115	3.28027	1.74753	1.38594	1.91195	-0.144199	-0.414447	-0.507857	3.24315	1.71041	1.34882	1.87484	-0.181314	-0.451562	-0.544972	0.00300223	0.0086566	0.0007589	0.000486433	0.518321	0.0837202	0.0494281
Omy#TC172613		Myeloid leukemia factor 2	LOC553527	TC172613	EOG8BVSSK	0.190046	-0.888277	-1.51766	-1.33708	-1.06294	-0.570658	-0.506229	-0.381609	-1.07832	-1.70771	-1.52712	-1.25299	-0.760703	-0.696275	-0.571655	0.000789113	0.000628653	0.000224399	0.00259183	0.0271576	0.240687	0.0935384
Ssa#AJ424540	Immune protease	Collagenase 3 precursor [Salmo salar]	mmp13a	AJ424540	EOG8GMVTP	-0.455033	6.4166	7.14483	4.51455	2.6564	0.754568	0.305036	-0.196249	6.87163	7.59986	4.96958	3.11143	1.2096	0.760069	0.258783	4.65825e-07	1.55698e-06	1.05992e-05	0.00970274	0.187998	0.345355	0.499016
Ssa#AM041758	Cell Signaling	Novel protein similar to H.sapiens PPP1R9A_ protein phosphatase 1_ regulatory (Inhibitor) subunit 9A (PPP1R9A) - Ident 40	si:ch1073-219n12.1	AM041758	EOG8MPJMJ	-0.285668	-0.115239	-0.200404	-0.808053	-1.0035	-2.04427	-1.86517	-1.65799	0.170429	0.0852641	-0.522385	-0.717828	-1.7586	-1.5795	-1.37232	0.351061	0.626874	0.0423173	0.000714197	1.62051e-06	9.23763e-07	0.000133081
Ssa#AM049745	Tissue Secretory	haptoglobin [Oncorhynchus mykiss]	hp	AM049745	EOG8VX33T	-0.259285	2.09597	2.48972	1.77701	0.865343	0.182818	-0.421066	-0.407628	2.35525	2.749	2.0363	1.12463	0.442104	-0.161781	-0.148342	0.000120403	0.000189915	0.000950599	0.0508002	0.287229	0.450793	0.785531
Ssa#AM083654	Tissue adipocyte	Adiponectin	adipoql	AM083654	EOG847GS1	-0.108199	-0.754291	-2.33805	-1.84088	-1.76071	-1.56993	-1.49338	-1.28484	-0.646092	-2.22985	-1.73268	-1.65251	-1.46173	-1.38518	-1.17664	0.0305678	0.00180731	0.000355068	0.000183851	0.00281765	0.0013744	0.0149548
Ssa#AM083899	Metabolism Sugar	phosphoglucomutase 1 [Salmo salar]	pgm1	AM083899	EOG8CG15V	-0.065392	-1.02509	-1.79946	-2.36854	-1.9621	-1.1638	-1.15523	-0.673853	-0.959702	-1.73407	-2.30315	-1.89671	-1.09841	-1.08984	-0.608461	0.00746083	0.00430201	0.000252474	0.00652336	0.0640719	0.148013	0.370512
Ssa#AM402694	Metabolism Lipid	Very long-chain acyl-CoA synthetase [Salmo salar]	null	AM402694	EOG8BP291	0.184749	-1.50451	-1.42214	-1.3742	-1.14988	-0.740875	-0.969997	-0.940853	-1.68926	-1.60689	-1.55895	-1.33463	-0.925624	-1.15475	-1.1256	1.62787e-05	0.00107491	0.00016524	0.0013665	0.0435917	0.00178762	0.00114413
Ssa#BE518601		Neuroligin 3a - Ident 28	ganab	BE518601	EOG815H9P	-0.168456	-1.15268	-1.21175	-1.46456	-1.21981	-1.13646	-1.58468	-1.37015	-0.984228	-1.0433	-1.2961	-1.05135	-0.968004	-1.41622	-1.2017	0.00694083	0.00644164	0.000934213	0.0134553	0.022763	0.00931875	0.0249853
Ssa#BG934500	Cell Ubiquitin	Mitogen-activated protein kinase kinase kinase 7 interacting protein 3 like - Ident 86	tab3	BG934500	EOG8CC4XX	0.0444704	-0.587285	-1.34541	-1.33934	-0.569663	-0.937947	-1.04721	-0.985269	-0.631756	-1.38988	-1.38381	-0.614133	-0.982417	-1.09168	-1.02974	0.11414	0.000667546	0.00252245	0.0182589	0.0132871	0.0222572	0.0045587
Ssa#BG934613	Unknown Uncertain	Scube1 - Ident 99	bod1l1	BG934613	EOG8WQ223	-0.350818	-1.79052	-2.1196	-2.57453	-2.68423	-2.80498	-2.88949	-3.03247	-1.4397	-1.76878	-2.22371	-2.33341	-2.45417	-2.53868	-2.68165	0.0350063	0.0130726	0.00388307	0.00572605	0.00440647	0.00151254	0.00058762
Ssa#BG935071	Tissue Secretory	haptoglobin fragment 2 [Oncorhynchus mykiss]	hp	BG935071	EOG8VX33T	-0.378769	2.23358	2.7201	1.90394	0.850771	0.293882	-0.882659	-1.6653	2.61235	3.09887	2.28271	1.22954	0.672651	-0.503891	-1.28653	0.000110515	1.07977e-05	0.000668735	0.0532922	0.270719	0.332342	0.0042364
Ssa#CA039329	Cell Transcription	Chromodomain-helicase-DNA-binding protein 1	chd2	CA039329	EOG8S4QCB	0.262109	-1.22923	-1.0322	-0.705185	0.0494868	-1.00673	-0.865767	-0.943706	-1.49134	-1.29431	-0.967294	-0.212622	-1.26884	-1.12788	-1.20582	1.60228e-07	4.1088e-06	8.47633e-06	0.0286358	2.08343e-07	1.71791e-05	2.26076e-05
Ssa#CA040676		CARD-like protein - Ident 80	gbp3	CA040676	EOG81ZG74	-0.159438	-0.528954	-0.842596	-1.42335	-1.45696	-2.27212	-1.91474	-1.8331	-0.369517	-0.683159	-1.26391	-1.29752	-2.11268	-1.7553	-1.67366	0.0555833	0.00129583	3.43027e-05	6.62219e-07	5.36526e-06	0.000314348	3.54158e-05
Ssa#CA047074		Translationally-controlled tumor protein [Salmo salar]	tpt1	CA047074	EOG80CJG2	-0.0535233	-0.219535	-0.0396364	-0.176404	-0.20162	-2.77287	-2.68624	-2.83762	-0.166012	0.0138868	-0.122881	-0.148096	-2.71935	-2.63272	-2.7841	0.0843408	0.870334	0.0998173	0.0632202	5.07511e-05	0.00119027	1.21202e-06
Ssa#CA048665	Cell Reticulum	Protein transport protein Sec31A	sec31b	CA048665	EOG8F7PG8	-0.103599	0.347373	0.123367	-0.0047034	0.360994	-1.26078	-1.18699	-1.16705	0.450972	0.226966	0.0988958	0.464593	-1.15718	-1.08339	-1.06345	0.0190585	0.139042	0.475365	0.000377097	1.91435e-07	1.71102e-05	8.15488e-06
Ssa#CA049025	Cell Redox	Thioredoxin [Salmo salar]	txn	CA049025	EOG8N05DD	-0.0625156	1.06197	1.56496	1.73097	0.884742	1.14404	0.571016	0.811192	1.12449	1.62748	1.79348	0.947258	1.20656	0.633531	0.873707	5.46469e-05	0.000317285	1.84768e-07	0.000345503	5.4349e-05	0.11893	0.0197707
Ssa#CA051349	Tissue ECM collagen	Complement C1q tumor necrosis factor-related prote	C1QTNF2	CA051349	EOG8DFQM9	0.0110329	-0.580266	-1.86278	-1.50201	-1.12155	0.104975	0.22655	-0.0548907	-0.591299	-1.87382	-1.51304	-1.13258	0.0939422	0.215518	-0.0659236	0.0195055	1.00964e-06	4.92941e-06	2.34317e-05	0.506308	0.39345	0.552631
Ssa#CA056364	Metabolism Ion	ATPase_ Na+/K+ transporting_ beta 2b polypeptide	atp1b2b	CA056364	EOG8JT13W	0.549342	-0.724922	-1.38378	-0.642557	0.214548	1.31795	0.942687	1.49426	-1.27426	-1.93312	-1.1919	-0.334794	0.76861	0.393345	0.944916	0.000312781	2.44465e-05	0.00639921	0.0808964	0.00266498	0.0139067	0.000260338
Ssa#CA056843	Cell Ubiquitin	ubiquitin protein ligase E3A [Salmo salar]	hectd2	CA056843	EOG818CJQ	0.075026	-0.46063	-0.455044	-0.40121	0.0899942	-1.20672	-0.992543	-1.26343	-0.535656	-0.53007	-0.476236	0.0149682	-1.28174	-1.06757	-1.33845	0.00155195	0.000819774	0.0399358	0.888527	0.00170824	5.49617e-05	1.02967e-06
Ssa#CA060814	Immune receptor	CD97 antigen precursor [Salmo salar]	null	CA060814	EOG8GXGJQ	0.24476	2.99651	3.17687	3.35069	3.08483	1.04878	0.215534	0.45286	2.75175	2.93211	3.10594	2.84007	0.804016	-0.029226	0.2081	0.000169483	0.000183004	0.000127631	3.83526e-05	0.152631	0.908671	0.648988
Ssa#CA061607	Unknown Uncertain	Testis-expressed sequence 2 protein	AL844587.3	CA061607	EOG8Q59KR	0.182686	3.12795	1.95334	1.64362	2.13935	0.804781	0.681827	0.279261	2.94527	1.77066	1.46094	1.95666	0.622096	0.499141	0.0965754	0.0035507	0.0159955	0.00987484	0.00326295	0.235442	0.425484	0.828052
Ssa#CA062701	Cell Transcription	CCR4-NOT transcription complex subunit 1	cnot1	CA062701	EOG8WWSFK	-0.0615402	-0.827861	-0.827146	-1.24403	-1.39998	-1.17615	-0.853075	-0.739428	-0.766321	-0.765606	-1.18249	-1.33844	-1.11461	-0.791535	-0.677888	0.00771667	0.00304302	0.000129846	0.00134794	0.00235996	0.0336678	0.0823093
Ssa#CA063536	Cell Signaling	Protein kinase Npk - Ident 91	null	CA063536	EOG844MH8	0.0192409	1.32415	1.64975	1.09133	0.400145	0.478365	0.676681	0.465274	1.30491	1.63051	1.07209	0.380904	0.459124	0.65744	0.446033	3.26744e-06	0.000540342	0.000170195	0.102344	0.00272212	0.0575415	0.00761176
Ssa#CB508550	Metabolism Iron heme	Ferritin, middle subunit [Salmo salar]	BX511021.4	CB508550	EOG847GS5	-0.0357089	1.06055	1.4272	2.98526	2.68166	-0.0201201	-0.248565	-0.167596	1.09626	1.46291	3.02097	2.71737	0.0155888	-0.212856	-0.131887	0.0013665	0.000499974	7.88477e-07	2.15544e-06	0.957524	0.503781	0.619864
Ssa#CB509492		Similar to ankirin repeat and SOCS box-containing protein 14 [Oncorhynchus mykiss]	FP017304.1	CB509492	EOG8C5DFX	0.018694	-1.36257	-1.77943	-2.16607	-1.75934	-1.21905	-0.92574	-0.393092	-1.38127	-1.79812	-2.18476	-1.77804	-1.23775	-0.944434	-0.411786	0.000731005	0.000299306	3.92887e-05	0.000116006	0.00608912	0.165133	0.403727
Ssa#CB509890	Immune Acute phase	Natterin-like protein [Salmo salar]	null	CB509890	EOG8D27NP	-0.410147	2.5827	2.23568	2.12986	1.66664	0.743422	-0.0843973	0.48801	2.99285	2.64583	2.54001	2.07678	1.15357	0.32575	0.898158	5.35949e-05	4.48691e-06	2.67076e-05	0.000151974	0.034185	0.705459	0.0518506
Ssa#CB509890	Unknown Uncertain	Natterin-like protein [Salmo salar]	null	CB509890	EOG8D27NP	-0.410147	2.5827	2.23568	2.12986	1.66664	0.743422	-0.0843973	0.48801	2.99285	2.64583	2.54001	2.07678	1.15357	0.32575	0.898158	5.35949e-05	4.48691e-06	2.67076e-05	0.000151974	0.034185	0.705459	0.0518506
Ssa#CB512304	Metabolism Amino acid	proline dehydrogenase 1 [Salmo salar]	null	CB512304	EOG8J3XDR	0.0576574	-1.03744	-1.32811	-0.999761	-0.709838	-0.723206	-0.179556	-0.18727	-1.09509	-1.38577	-1.05742	-0.767495	-0.780864	-0.237214	-0.244927	0.000166441	1.66428e-05	6.8768e-05	0.00394699	0.00875408	0.462233	0.289893
Ssa#CB513375	Metabolism Lipid	Endothelial cells scavenger recepto	scarf1	CB513375	EOG8M66DZ	0.0469383	-0.624632	-0.833092	-1.04515	-0.834838	-1.48687	-1.48977	-1.42569	-0.67157	-0.88003	-1.09209	-0.881776	-1.53381	-1.53671	-1.47263	0.0294219	0.00537392	0.00106719	0.000908125	0.000466005	0.00466016	3.16834e-05
Ssa#CB513914		Transmembrane and TPR repeat-containing protein 4 [Salmo salar]	null	CB513914	EOG8FXS68	-0.069386	-0.144122	-0.309432	-0.285386	0.119656	-1.67351	-1.56035	-1.41597	-0.0747363	-0.240046	-0.216	0.189042	-1.60412	-1.49097	-1.34658	0.549831	0.0316918	0.117328	0.165851	1.15983e-05	0.000215694	1.83179e-07
Ssa#CK882427	Immune Acute phase	Serum amyloid A5	saa	CK882427	EOG8GB85D	-0.423925	3.59733	4.96546	5.95385	5.42057	2.41115	1.64253	1.65289	4.02125	5.38939	6.37778	5.84449	2.83507	2.06645	2.07681	0.000249364	1.93105e-05	1.70373e-05	1.92941e-05	0.00241631	0.0297965	0.00639934
Ssa#CK885311		Semaphorin 3fa	sema3fb	CK885311	EOG8KPV7B	-0.105257	-0.308097	-0.558371	-0.798322	-0.671813	-1.40522	-1.48692	-1.37003	-0.20284	-0.453114	-0.693065	-0.566555	-1.29996	-1.38166	-1.26477	0.387801	0.0587357	0.00161903	0.00304561	0.000135049	0.00010728	2.43812e-05
Ssa#CK886200	Immune Lymphocyte	Leukocyte surface antigen CD53 [Oncorhynchus mykiss]	null	CK886200	EOG8QVDB3	-0.132063	0.977432	1.20741	1.6247	1.71592	-0.613463	-0.681288	-0.972115	1.10949	1.33948	1.75676	1.84798	-0.4814	-0.549225	-0.840052	0.00549847	0.00017212	4.07184e-05	2.82509e-05	0.134078	0.0939701	0.00119018
Ssa#CK886748	Immune Effector	cytochrome b-245, beta polypeptide [Salmo salar]	cybb	CK886748	EOG8N31KJ	0.264439	2.03853	1.99358	2.42635	1.70636	1.27815	1.14109	1.17992	1.77409	1.72914	2.16191	1.44192	1.01372	0.876647	0.915484	3.85533e-05	3.24481e-07	7.38878e-05	0.00036248	0.000793016	0.00234383	6.11924e-06
Ssa#CK887101	Metabolism Mitochondria	NADP transhydrogenase, mitochondrial precursor [Salmo salar]	nnt	CK887101	EOG8R24R2	-0.00203225	-0.555533	-1.64275	-1.39463	-1.03494	-1.34639	-1.57199	-1.30116	-0.5535	-1.64072	-1.3926	-1.0329	-1.34436	-1.56996	-1.29913	0.0722864	0.0270773	0.000109471	0.019126	0.00624215	0.000530466	0.000396644
Ssa#CK897688		Dynein heavy chain 7, axonemal	dnah12	CK897688	EOG8J3XD2	0.133023	-0.202024	-1.10187	-1.11172	-1.08352	-1.12112	-0.807012	-1.13383	-0.335047	-1.23489	-1.24474	-1.21654	-1.25414	-0.940035	-1.26686	0.488487	0.00274357	0.00551232	0.00227932	0.00383543	0.0762546	0.00109035
Ssa#CK899470	Metabolism Sugar	muscle glycogen phosphorylase [Salmo salar]	pygma	CK899470	EOG88KS7J	-0.141704	-1.75032	-2.26571	-3.02954	-2.51225	-2.8719	-2.31095	-1.99945	-1.60862	-2.12401	-2.88784	-2.37054	-2.7302	-2.16925	-1.85774	0.00109371	0.00342226	7.02504e-05	0.00449253	0.000227079	0.0181377	0.0284922
Ssa#CK990432	Metabolism Protein biosynthesis	60S ribosomal protein L35a [Salmo salar]	rpl35a	CK990432	EOG8W0ZC9	-0.0723395	0.0397519	0.239859	0.239344	0.108108	-1.705	-1.87419	-1.96754	0.112091	0.312198	0.311684	0.180447	-1.63266	-1.80185	-1.8952	0.297221	0.0204269	0.00172135	0.0307477	8.09519e-05	0.000899525	0.000513502
Ssa#CK990591	Immune TNF	Tumor necrosis factor_ alpha-induced protein 8-like protein 2 B [TIPE2 B]	null	CK990591	EOG8P2R10	-0.135301	-1.44555	-1.69289	-1.76513	-1.35483	-1.60668	-1.28982	-1.38476	-1.31024	-1.55759	-1.62983	-1.21953	-1.47138	-1.15452	-1.24945	0.000500481	0.000802492	0.00038346	0.00362272	0.000309439	0.00223119	0.000652111
Ssa#CK990931		Translationally-controlled tumor protein [Salmo salar]	CU929119.2	CK990931	EOG8SQXSZ	-0.0863336	-0.380278	-0.159997	-0.371124	-0.35211	-3.8149	-3.89933	-4.134	-0.293945	-0.0736632	-0.284791	-0.265776	-3.72857	-3.813	-4.04766	0.0641431	0.527377	0.0302996	0.132075	3.99374e-05	9.2335e-05	8.57501e-07
Ssa#CK991045	Tissue Erythrocyte, globin	Hemoglobin subunit alpha [Salmo salar]	si:ch211-5k11.6	CK991045	EOG89PBXP	0.186844	3.19295	2.09001	1.82733	2.30712	1.42937	1.23848	0.914951	3.00611	1.90317	1.64048	2.12028	1.24252	1.05164	0.728107	0.00351762	0.0145985	0.0066876	0.00294808	0.0336149	0.0929838	0.147007
Ssa#CK991073	Tissue Erythrocyte, globin	Hemoglobin subunit alpha [Salmo salar]	hbaa1	CK991073	EOG89PBXP	0.147797	3.0372	2.027	1.72781	2.31754	1.21599	0.919087	0.596842	2.8894	1.87921	1.58002	2.16974	1.0682	0.77129	0.449045	0.00358488	0.0133062	0.00730762	0.0024851	0.0708092	0.213244	0.353764
Ssa#CL103Contig1	Unknown Uncertain	Unknown	null	223576824	NULL	-0.178164	2.32618	3.03138	2.53395	1.90801	0.505096	0.15654	0.0219738	2.50434	3.20954	2.71212	2.08617	0.68326	0.334703	0.200137	2.98736e-05	3.06048e-06	4.44988e-05	4.97305e-05	0.00989809	0.241605	0.31497
Ssa#CL16Contig2		beta thymosin [Oncorhynchus mykiss]	Tbeta-11	117522395	EOG8H73B6	0.0398215	0.673841	0.891913	1.12194	1.12204	1.10507	0.984508	0.858155	0.634019	0.852091	1.08212	1.08222	1.06524	0.944687	0.818333	0.00179065	0.000171861	1.60234e-05	0.000315716	0.000257523	0.000818725	0.000574517
Ssa#CL175Contig1	Immune Effector	Myeloperoxidase precursor [Salmo salar]	mpx	117466618	EOG8QZ8HC	0.217679	2.36595	0.922679	2.9933	1.86261	-0.262826	-0.641184	-0.0383634	2.14827	0.705	2.77562	1.64494	-0.480505	-0.858863	-0.256043	0.00169701	0.0418848	2.56169e-05	0.00285521	0.229503	0.0799491	0.445425
Ssa#CL17Contig1	Metabolism Protease	Matrix metalloproteinase-9 [Salmo salar]	mmp9	213059768	EOG8PZK44	-0.0153933	2.97438	3.35519	1.20428	0.881731	-0.049352	-0.004008	-0.0736583	2.98978	3.37059	1.21968	0.897125	-0.0339587	0.0113853	-0.058265	8.96399e-06	0.000393201	0.00634864	0.0127239	0.833951	0.957666	0.612668
Ssa#CL233Contig1	Cell Lysosome	Cathepsin Z precursor [Salmo salar]	ctsz	213060681	EOG84BC0H	-0.107544	0.787691	1.40357	2.3153	2.39875	1.45403	1.17996	1.09374	0.895235	1.51111	2.42284	2.50629	1.56157	1.2875	1.20128	0.0039727	0.00043341	6.81807e-06	1.58942e-05	0.000943835	0.00129227	0.000969281
Ssa#CL233Contig1	Metabolism Protease	Cathepsin Z precursor [Salmo salar]	ctsz	213060681	EOG84BC0H	-0.107544	0.787691	1.40357	2.3153	2.39875	1.45403	1.17996	1.09374	0.895235	1.51111	2.42284	2.50629	1.56157	1.2875	1.20128	0.0039727	0.00043341	6.81807e-06	1.58942e-05	0.000943835	0.00129227	0.000969281
Ssa#CL233Contig1	Cell proteasome	Cathepsin Z precursor [Salmo salar]	ctsz	213060681	EOG84BC0H	-0.107544	0.787691	1.40357	2.3153	2.39875	1.45403	1.17996	1.09374	0.895235	1.51111	2.42284	2.50629	1.56157	1.2875	1.20128	0.0039727	0.00043341	6.81807e-06	1.58942e-05	0.000943835	0.00129227	0.000969281
Ssa#CL236Contig1	Metabolism Lipid	Novel protein similar to vertebrateQ1L8A0 Novel protein similar to vertebrate	null	117848153	EOG8MCXXF	-0.0192344	0.177482	0.378497	0.832914	1.0895	1.32268	1.10336	0.976385	0.196717	0.397731	0.852148	1.10874	1.34191	1.12259	0.99562	0.0410413	0.00136406	8.32769e-05	1.38611e-05	3.77016e-08	0.000618783	7.62485e-05
Ssa#CL241Contig1	Metabolism Iron heme	5-aminolevulinate synthase, erythroid-specific, mitochondrial precursor [Salmo salar]	alas2	223573363	EOG87WPK6	-0.0792029	3.20077	1.93995	1.62748	1.12059	0.347552	0.0475016	0.114628	3.27998	2.01915	1.70669	1.1998	0.426755	0.126704	0.193831	0.000689034	0.0028524	0.00942533	0.0133439	0.243208	0.739121	0.563011
Ssa#CL263Contig1	Unknown Uncertain	Complement factor H-like 4 protein - Ident 31	null	null	EOG8J6SPT	-0.00290125	2.69086	2.41099	1.49093	1.19237	0.249879	-0.0738478	0.0287529	2.69376	2.41389	1.49384	1.19527	0.25278	-0.0709465	0.0316542	1.9576e-05	5.77012e-06	4.91525e-05	0.00236153	0.230985	0.437219	0.6634
Ssa#CL287Contig1	Immune T cell	Hmha1 protein	null	89881247	EOG87DBCJ	0.155069	1.89356	1.81699	1.58023	1.43827	0.965966	0.839785	0.567401	1.73849	1.66192	1.42516	1.2832	0.810896	0.684715	0.412332	2.82359e-05	0.000108128	1.81217e-05	0.000453086	0.000184179	0.00833409	0.0624305
Ssa#CL333Contig1	Unknown Uncertain	Unknown	null	223584166	NULL	-0.0583572	2.48466	2.1168	1.38807	1.11985	0.539622	0.573298	0.340817	2.54302	2.17516	1.44643	1.17821	0.597979	0.631655	0.399174	5.06508e-07	1.5336e-05	2.43185e-06	0.00188821	0.00212181	0.00523506	0.00101064
Ssa#CL336Contig1	Immune TNF	Nuclear factor NF-kappa-B p100 subunit [Salmo salar]	rel	213058710	EOG8P5M6R	-0.0171565	-0.337678	-1.45941	-1.4167	-1.0453	-1.42991	-1.4105	-1.5122	-0.320521	-1.44225	-1.39954	-1.02814	-1.41275	-1.39335	-1.49504	0.506203	0.00366768	0.00774625	0.00322888	0.00159116	0.0181246	0.000431745
Ssa#CL34Contig1	Immune Ig	Ig light chain [Salmo salar] Immunoglobulin light chain [Salmo salar]	null	223559189	EOG8TXCR4	-0.0589574	-0.711699	0.0928021	0.451819	0.892459	1.76646	1.62877	1.93915	-0.652741	0.151759	0.510776	0.951416	1.82541	1.68773	1.99811	0.0140633	0.702513	0.0483137	0.000846513	8.65053e-06	0.00429592	2.8749e-05
Ssa#CL350Contig1	Immune Cytokine receptor	Interleukin 2 receptor gamma common.a	il2rga	117829218	EOG8KPV8K	-0.0487698	1.05838	1.42528	1.36079	1.43055	0.986817	0.92453	0.867604	1.10715	1.47405	1.40956	1.47932	1.03559	0.973299	0.916373	0.000642009	9.80709e-06	7.40875e-05	3.67911e-05	0.000323036	0.00600249	0.000611229
Ssa#CL362Contig1	Immune Chemokine	C-C motif chemokine 19 precursor [Salmo salar]	ccl-c5a	117433169	EOG8M92R1	-0.213658	1.85321	1.03164	1.98061	1.46167	1.26875	0.734278	0.541936	2.06687	1.2453	2.19427	1.67533	1.4824	0.947936	0.755594	0.00218115	0.00221877	0.0003425	0.000548536	0.00330677	0.0023644	0.00767458
Ssa#CL363Contig1	Metabolism Calcium	Voltage-dependent P/Q-type calcium channel subunit alpha	cacna1ba	117566929	EOG8V9VMQ	-0.0697925	2.46311	3.42479	3.10114	2.34991	1.31357	0.792937	0.657261	2.5329	3.49458	3.17094	2.4197	1.38336	0.86273	0.727053	9.29925e-05	4.35056e-07	1.53991e-06	3.41017e-05	0.000926252	0.00419229	0.00215728
Ssa#CL373Contig1	Metabolism Sugar	Fructose-1,6-bisphosphatase 1 [Salmo salar]	fbp1a	89877395	EOG8ZPFSD	0.0329175	1.95505	2.07182	1.54634	0.833719	0.211392	0.0752155	0.216809	1.92214	2.0389	1.51342	0.800801	0.178474	0.042298	0.183892	5.8457e-05	0.000371851	7.2556e-07	0.00383026	0.112863	0.615454	0.164923
Ssa#CL430Contig1	Immune Acute phase	Immediate early response 2-1	ier2	89883668	EOG87H6PJ	-0.0363099	2.99942	1.33741	0.725208	0.683014	0.993134	0.460245	0.594122	3.03573	1.37372	0.761517	0.719324	1.02944	0.496555	0.630432	4.61651e-09	0.000112763	0.000612657	0.0801521	0.00993476	0.00292245	0.00550588
Ssa#CL436Contig1	Cell cytoskeleton	Coactosin-like protein [Salmo salar]	cotl1	89884193	EOG87STCV	-0.132377	1.07361	2.13911	1.79688	1.1278	0.77899	0.16235	-0.0319591	1.20599	2.27149	1.92926	1.26018	0.911368	0.294727	0.100418	0.000246401	6.63733e-06	1.07841e-05	0.00104611	0.000107275	0.226847	0.730927
Ssa#CL465Contig1	Unknown Uncertain	Unknown	null	223575005	NULL	0.119536	1.22634	1.69729	2.08145	1.8416	0.364469	0.429746	0.19449	1.1068	1.57776	1.96191	1.72207	0.244932	0.31021	0.0749535	9.0441e-05	2.49845e-05	1.11112e-05	5.36831e-06	0.0811295	0.140411	0.486016
Ssa#CL476Contig1	Cell cytoskeleton	Annexin A2-A [Salmo salar]	anxa2a	213088536	EOG8WM5RZ	-0.086815	0.848084	1.59388	1.52199	0.811409	1.16569	0.721561	0.672717	0.934899	1.6807	1.60881	0.898224	1.2525	0.808376	0.759532	0.00420169	0.000437876	3.02275e-05	0.00829607	0.000362626	0.0505942	0.0213195
Ssa#CL4Contig1	Tissue Erythrocyte, globin	Hemoglobin subunit alpha-4 [Oncorhynchus mykiss]	hbaa1	89868597	EOG89PBXP	-0.0418446	3.6413	1.84419	1.51475	2.2378	-0.824307	-1.03465	-1.62105	3.68315	1.88603	1.55659	2.27964	-0.782462	-0.992804	-1.57921	0.00466473	0.0157171	0.00467794	0.000656504	0.166218	0.188975	0.00512345
Ssa#CN181057		NEDD8 precursor [Salmo salar]	fam13b	CN181057	EOG841R7R	0.0326771	-0.371618	-0.177794	-0.165101	-0.185901	-2.05813	-1.65894	-1.73199	-0.404295	-0.210471	-0.197778	-0.218578	-2.09081	-1.69162	-1.76467	0.0106279	0.138123	0.11977	0.102642	0.000111088	0.000431588	8.08671e-05
Ssa#CV428775	Metabolism Mitochondria	NADH dehydrogenase subunit 2 [Salmo salar]	mt-nd2	CV428775	EOG8DRB9Z	0.0484506	-0.674835	-0.966987	-1.03961	-0.850298	-0.723328	-1.01316	-0.984049	-0.723286	-1.01544	-1.08806	-0.898748	-0.771778	-1.06161	-1.0325	0.0629147	0.0538574	0.000168125	0.0521964	0.0230835	0.00977775	0.000134677
Ssa#CX282192	Tissue Erythrocyte, globin	Hemoglobin subunit alpha; AltName: Full=Hemoglobin alpha chain; AltName: Full=Alpha-globin	si:ch211-5k11.6	CX282192	EOG89PBXP	0.126608	3.0011	2.02174	1.77158	2.32598	0.80196	0.638073	0.279721	2.87449	1.89514	1.64497	2.19937	0.675352	0.511466	0.153113	0.00403324	0.0169086	0.00907586	0.00316592	0.246757	0.402313	0.76057
Ssa#CX353166	Immune Lymphocyte	Ikaros homolog [Oncorhynchus mykiss]	ikzf1	CX353166	EOG8S7KMV	-0.187433	-0.731617	-0.880983	-0.720281	-0.737049	-1.74144	-1.58228	-1.41064	-0.544184	-0.69355	-0.532848	-0.549616	-1.554	-1.39485	-1.22321	0.00435157	0.00193294	0.0174299	0.00415267	9.21185e-05	0.00110258	8.68613e-05
Ssa#CX353208	Cell Signaling	Protein kinase_ cGMP-dependent_ type I	null	CX353208	EOG8BZP03	-0.246103	-0.822533	-1.94423	-1.39226	-0.892387	-1.69377	-1.44892	-1.55898	-0.57643	-1.69812	-1.14615	-0.646283	-1.44766	-1.20282	-1.31288	0.0248416	1.12713e-05	1.33384e-05	0.0150278	3.81363e-05	0.000273834	0.000345926
Ssa#CX353855	Cell cytoskeleton	myosin 1 [Salmo salar]	CABZ01109737.1	CX353855	EOG8M0G17	0.0406229	-0.873351	-1.0677	-0.939505	-0.444675	-1.05144	-0.968506	-0.90604	-0.913974	-1.10833	-0.980128	-0.485298	-1.09207	-1.00913	-0.946663	0.000655362	0.000286644	0.000207933	0.0170776	0.00026289	1.49552e-05	0.00310304
Ssa#CX353855	Cell Myofiber	myosin 1 [Salmo salar]	CABZ01109737.1	CX353855	EOG8M0G17	0.0406229	-0.873351	-1.0677	-0.939505	-0.444675	-1.05144	-0.968506	-0.90604	-0.913974	-1.10833	-0.980128	-0.485298	-1.09207	-1.00913	-0.946663	0.000655362	0.000286644	0.000207933	0.0170776	0.00026289	1.49552e-05	0.00310304
Ssa#CX356220		Seizure protein 6 homolog	sez6a	CX356220	EOG8Z63JZ	-0.0260688	-2.10876	-2.86355	-3.70046	-2.00255	-2.31891	-1.93704	-1.96283	-2.08269	-2.83748	-3.67439	-1.97648	-2.29284	-1.91097	-1.93676	0.00631255	0.000459986	9.41726e-05	0.00329539	0.00299603	0.0227	0.0213471
Ssa#CX356895	Cell Reticulum	Synaptotagmin XIII	syt13	CX356895	EOG8K9C9N	0.47463	-0.702963	-0.920513	-1.09319	-0.988166	-0.369855	-0.700949	-0.49068	-1.17759	-1.39514	-1.56782	-1.4628	-0.844486	-1.17558	-0.96531	0.0815583	0.00760865	0.0017834	0.00186418	0.273587	0.246447	0.203224
Ssa#DN139351		CCCTC-binding factor	ctcf	DN139351	EOG8QVD8J	-0.134891	-2.95625	-3.23269	-3.06341	-2.09634	-3.63385	-3.28389	-3.18582	-2.82136	-3.09779	-2.92852	-1.96145	-3.49896	-3.149	-3.05093	0.00125075	0.000490313	0.000631997	0.0132896	0.000141567	0.000661765	0.000369357
Ssa#DN162917	Cell Reticulum	TPA_exp: RTN8 [Oncorhynchus mykiss]	rtn2b	DN162917	EOG8C88RN	-0.0388598	-1.49646	-2.03358	-2.26881	-1.92778	-1.09122	-0.823474	-0.248338	-1.4576	-1.99472	-2.22995	-1.88892	-1.05236	-0.784615	-0.209479	0.0110536	0.000997444	0.00068106	0.00189548	0.142881	0.357529	0.763679
Ssa#DN163538		SH3 and cysteine rich domain 3	stac3	DN163538	EOG8HX5ZM	0.348362	-1.18462	-1.25772	-0.960138	-0.541086	-0.379014	-0.480455	-0.46358	-1.53298	-1.60608	-1.3085	-0.889447	-0.727376	-0.828817	-0.811941	0.000188404	0.000283495	0.00232203	0.00804838	0.0203986	0.0824561	0.0278703
Ssa#DN550632	Tissue Growth factor	Fibroblast growth factor 12, FGF12	fgf12a	DN550632	EOG8N5WVH	0.0788044	-1.11376	-1.22877	-1.32561	-0.933477	-0.485116	-0.159651	0.0376496	-1.19256	-1.30757	-1.40441	-1.01228	-0.563921	-0.238455	-0.0411547	0.000749737	0.000955505	8.50928e-05	0.00706445	0.0192524	0.635647	0.916341
Ssa#DR695889	Cell GTP signaling	RAB guanine nucleotide exchange factor (GEF) 1 - Ident 28	si:dkey-197a18.7	DR695889	EOG8VDQW0	-0.0489054	1.67004	1.46486	1.3589	1.76013	0.995644	0.283731	0.273126	1.71895	1.51377	1.4078	1.80904	1.04455	0.332637	0.322032	1.50748e-05	0.000112772	1.25353e-05	2.34656e-05	0.00053778	0.155461	0.0565455
Ssa#DT317734	Metabolism Sugar	enolase 3-2 [Salmo salar]	eno3	DT317734	EOG8T1JJC	-0.00529975	-0.841906	-1.4627	-2.11651	-1.70938	-2.47339	-2.21163	-2.00457	-0.836606	-1.4574	-2.11121	-1.70408	-2.46809	-2.20633	-1.99927	0.0201677	0.015506	0.00174175	0.00858013	0.0001678	0.0179141	0.00746242
Ssa#DV670967	Metabolism Sugar	phosphoglycerate mutase 2-2 (muscle) [Salmo salar]	pgam2	DV670967	EOG8M92Q4	-0.0276171	-1.09882	-1.90553	-2.56732	-2.04833	-1.84339	-1.88017	-1.47256	-1.0712	-1.87791	-2.53971	-2.02072	-1.81577	-1.85256	-1.44494	0.0179504	0.00550441	0.000957522	0.00552395	0.00585267	0.0511243	0.0753699
Ssa#DW006200	Immune IFN-virus response	Tyrosine-protein kinase Jak1	JAK1	DW006200	EOG8J1259	-0.322227	-0.323545	-0.640323	1.86028	3.1254	-2.37839	-2.12432	-2.2313	-0.00131735	-0.318096	2.18251	3.44763	-2.05616	-1.80209	-1.90908	0.997595	0.521561	0.0039239	0.000608298	0.000736744	0.000842029	0.000236575
Ssa#DW006782	Tissue Differetiation-hox	Homeobox protein DBX1-B	dbx1b	DW006782	EOG81K09R	0.185459	-0.557856	-0.815074	-1.05477	-0.960001	-1.08994	-1.12469	-1.13656	-0.743315	-1.00053	-1.24023	-1.14546	-1.2754	-1.31015	-1.32202	0.044492	0.00573205	0.000459041	0.000645168	0.00600498	0.0529112	0.00150299
Ssa#DW007757		Adenylate kinase [Salmo salar]	null	DW007757	EOG88GX24	-0.0772187	-0.957666	-1.53509	-2.09181	-1.85997	-0.959933	-0.919825	-0.525289	-0.880447	-1.45788	-2.01459	-1.78275	-0.882714	-0.842606	-0.44807	0.0294389	0.00556516	0.00141087	0.00103452	0.0675817	0.260139	0.489789
Ssa#DW180768	Cell Myofiber	myosin heavy chain [Oncorhynchus keta]	vmhc	DW180768	EOG83N88T	0.0280283	-0.00404433	0.911276	1.55146	2.26031	2.02886	1.7843	1.81263	-0.0320727	0.883248	1.52343	2.23228	2.00083	1.75627	1.7846	0.690824	0.106766	0.0163884	0.00167498	0.00763792	0.0080149	0.000847462
Ssa#DW181447	Cell Myofiber	myosin heavy chain [Oncorhynchus keta]	myh6	DW181447	EOG83N88T	-0.390848	-1.8703	-2.29969	-2.76149	-1.51373	-2.72038	-2.84652	-2.56167	-1.47946	-1.90884	-2.37065	-1.12288	-2.32953	-2.45568	-2.17082	0.0282265	0.0119249	0.00150853	0.110157	0.00149891	0.0016554	0.00166976
Ssa#DW182251	Cell Myofiber	Myomesin-2	null	DW182251	EOG8RBRFQ	0.108823	-1.11674	-1.44318	-1.46093	-1.03651	-1.51799	-1.19335	-0.908534	-1.22556	-1.552	-1.56975	-1.14534	-1.62682	-1.30217	-1.01736	0.000839502	0.00164273	0.00028324	0.00553382	0.00017276	0.00248891	0.00733647
Ssa#DW182849		Ryanodine receptor 3	ryr3	DW182849	EOG8DNG1G	0.00927525	-1.10376	-1.47392	-1.69764	-1.30802	-0.842955	-0.368751	-0.195643	-1.11303	-1.48319	-1.70691	-1.3173	-0.852231	-0.378026	-0.204918	0.00010609	5.51621e-05	7.35861e-06	0.000170468	0.0091682	0.528376	0.666486
Ssa#DW340030		Sgpl1 protein	sgpl1	DW340030	EOG8NZVQX	0.0463218	0.542437	1.05219	1.36798	1.6146	0.57063	0.628498	0.34227	0.496115	1.00587	1.32166	1.56828	0.524308	0.582176	0.295948	0.000382414	0.0017153	1.06022e-05	1.17507e-05	0.0220186	0.00197009	0.0268712
Ssa#DW468913	Metabolism Ion	Potassium voltage-gated channel subfamily E member 4 [Salmo salar]	kcne4	DW468913	EOG83FHW1	0.15311	1.15231	1.29821	1.30505	1.25049	0.827865	0.333937	0.489282	0.999198	1.1451	1.15194	1.09739	0.674756	0.180827	0.336173	0.000676773	0.00157491	0.00471723	0.00928716	0.00997359	0.0951061	0.0443326
Ssa#DW469241		Papilin b_ proteoglycan-like sulfated glycoprotein	paplnb	DW469241	EOG8D27M2	-0.0578805	-1.36507	-1.77395	-2.78939	-2.73765	0.108251	0.0107045	0.829345	-1.30719	-1.71607	-2.73151	-2.67977	0.166132	0.068585	0.887226	0.0858248	0.00689036	0.00142983	0.0017051	0.825977	0.965346	0.134214
Ssa#DW473530	Metabolism Iron heme	FRIM_SALSA RecName: Full=Ferritin, middle subunit; Short=Ferritin M	null	DW473530	EOG847GS5	-0.123342	1.17173	1.49093	2.55286	2.15004	1.25996	0.505672	0.898799	1.29507	1.61427	2.6762	2.27338	1.38331	0.629014	1.02214	2.91009e-05	0.000100286	1.37073e-07	1.73375e-06	0.000906177	0.108856	0.00321044
Ssa#DW531881	Metabolism Lipid	polyunsaturated fatty acid elongase elov12 [Salmo salar]	elovl2	DW531881	EOG8W0ZB7	0.212602	-0.207213	-0.70763	-0.797531	-0.690683	-0.857913	-1.07388	-1.20301	-0.419814	-0.920231	-1.01013	-0.903285	-1.07052	-1.28648	-1.41562	0.27613	0.0105082	0.00653633	0.00421772	0.00380471	0.0222658	9.91388e-05
Ssa#DW533792		5 -3 exoribonuclease 1	xrn1	DW533792	EOG8GTM91	-0.256695	-0.618377	-1.25384	-1.69851	-1.37068	-1.71556	-1.52071	-1.59828	-0.361682	-0.997143	-1.44181	-1.11398	-1.45886	-1.26401	-1.34159	0.156499	0.00252538	0.000111774	0.00618127	0.000746172	0.00825091	0.000447426
Ssa#DW539495		Galectin-9 [Salmo salar]	null	DW539495	EOG8RJGXS	-0.0928796	0.0511483	-0.154709	-0.395508	-0.284039	-1.19512	-1.16227	-1.38568	0.144028	-0.0618295	-0.302629	-0.19116	-1.10224	-1.06939	-1.2928	0.271722	0.727974	0.100875	0.298439	0.00052154	0.00318942	1.36433e-06
Ssa#DW543822		G-protein coupled receptor 3	GPR3	DW543822	EOG8THWRK	-1.26676	6.71004	3.83597	3.12619	-0.804477	-1.00346	1.2437	0.511381	7.9768	5.10273	4.39295	0.46228	0.263298	2.51045	1.77814	1.2028e-06	0.00739084	0.0067666	0.413863	0.238632	0.143953	0.0181436
Ssa#DW543923	Tissue Differentiation	Zinc finger ZFPM1	ZFPM1	DW543923	EOG87DBCG	-0.223891	-0.310323	-0.66125	-0.597651	-0.0276545	-3.46349	-2.91117	-2.39179	-0.086432	-0.437359	-0.373761	0.196236	-3.2396	-2.68728	-2.1679	0.774546	0.149153	0.135867	0.279886	7.98789e-08	1.61035e-05	0.000346751
Ssa#DW543974	Cell cytoskeleton	Unconventional myosin-Ig	si:dkeyp-92c9.3	DW543974	EOG8P8GFB	-0.0435539	2.0742	1.81306	1.00788	0.765781	0.494544	0.385231	0.332744	2.11775	1.85661	1.05143	0.809335	0.538097	0.428784	0.376298	5.05433e-05	0.000126211	2.3902e-05	0.00864207	0.00217998	0.00190128	0.014683
Ssa#DW544318	Cell Myofiber	tropomodulin 4 [Salmo salar]	tmod4	DW544318	EOG8WWSGN	-0.0853398	-0.864306	-1.27716	-1.43925	-1.18252	-1.04706	-0.942395	-0.94565	-0.778967	-1.19182	-1.35391	-1.09718	-0.961725	-0.857055	-0.86031	0.0205812	0.00216509	0.000324086	0.0033347	0.00323461	0.0619948	0.0103163
Ssa#DW545846		Histamine H2 receptor	hrh2	DW545846	EOG8FN5FR	0.1391	-0.180929	-0.881682	-1.02638	-0.864146	-0.525424	-0.651621	-0.567222	-0.320029	-1.02078	-1.16548	-1.00325	-0.664524	-0.790721	-0.706322	0.448937	0.00170082	0.000390587	0.000307819	0.0118716	0.0647544	0.00799668
Ssa#DW547343	Metabolism Ion	ATPase_ Na+/K+ transporting_ beta 3a polypeptide	atp1b3a	DW547343	EOG8JT13W	-0.11525	-1.3511	-1.76884	-1.81264	-1.53528	-1.37339	-1.40167	-1.26841	-1.23585	-1.65359	-1.69739	-1.42003	-1.25814	-1.28642	-1.15316	0.00204991	0.00213261	0.000274403	0.00746041	0.00204935	0.0598555	0.0475866
Ssa#DW549532	Cell endocytosis	Mucolipin-3	null	DW549532	EOG8W3TJS	-0.0553025	-1.01917	-1.37913	-1.58521	-1.39262	-0.45682	-0.352724	-0.351605	-0.963871	-1.32382	-1.52991	-1.33732	-0.401517	-0.297422	-0.296303	0.0106362	0.00198488	0.000541439	0.00234891	0.238764	0.679213	0.508292
Ssa#DW549807	Metabolism Amino acid	Glycerate kinase	null	DW549807	EOG8BK61T	0.373917	-0.659098	-0.994361	-0.764223	-0.111056	-2.22239	-1.85967	-1.84915	-1.03301	-1.36828	-1.13814	-0.484973	-2.59631	-2.23359	-2.22307	0.00972892	0.00540733	0.0281294	0.157188	1.25844e-05	6.16383e-05	0.000705101
Ssa#DW549838	Tissue ECM collagen	Col14a1 protein	null	DW549838	EOG8MKPCD	0.124924	0.00349008	-0.104246	0.0389697	0.610452	1.14174	1.19761	1.27085	-0.121434	-0.22917	-0.0859542	0.485529	1.01681	1.07268	1.14593	0.400972	0.082014	0.592381	0.0174559	0.00076931	0.00247876	0.000834387
Ssa#DW550176	Metabolism Protease	Serine protease HTRA1 [Salmo salar]	null	DW550176	EOG8RV3P8	0.0468795	-0.482503	-0.536034	-0.0304272	0.218728	1.30603	1.39458	1.29199	-0.529382	-0.582913	-0.0773067	0.171849	1.25915	1.3477	1.24511	3.18045e-05	0.000261831	0.614332	0.0435374	0.00385371	0.000477296	0.00107341
Ssa#DW565890		NADPH oxidase cytosolic protein p40phox [Oncorhynchus mykiss]	ncf4	DW565890	EOG8S4QDC	0.0507229	1.62136	2.02974	1.39507	0.944528	-0.0441756	-0.114752	-0.0360577	1.57064	1.97901	1.34435	0.893806	-0.0948984	-0.165474	-0.0867806	0.000224278	3.13281e-06	0.00127703	0.00208446	0.605184	0.072413	0.415997
Ssa#DW570850	Cell cytoskeleton	Fermitin family homolog 3 [Salmo salar]	fermt3b	DW570850	EOG86HH76	0.0269	1.86987	2.81592	2.88496	2.53483	-0.503106	-0.492228	-0.492158	1.84297	2.78902	2.85806	2.50793	-0.530006	-0.519128	-0.519058	0.00118764	5.83518e-07	4.43744e-08	9.7102e-07	0.00237773	0.00202391	0.015605
Ssa#DW575242		Uncharacterized protein	CR388152.1	DW575242	EOG864192	0.212266	-1.04672	-1.4753	-1.70851	-1.44794	-0.969914	-1.13776	-0.787664	-1.25899	-1.68757	-1.92077	-1.66021	-1.18218	-1.35003	-0.99993	0.00757494	0.000199471	5.59353e-05	0.000241038	0.0101599	0.103986	0.0573466
Ssa#DW578432	Tissue ECM	Laminin subunit gamma-1	null	DW578432	EOG8W0Z98	-0.02249	3.90233	3.47743	2.55373	1.47439	0.034387	-0.084633	-0.140733	3.92482	3.49992	2.57622	1.49688	0.056877	-0.062143	-0.118243	1.31133e-07	0.000559899	5.93534e-06	0.017856	0.822744	0.646678	0.323543
Ssa#DW579799		Transient receptor potential cation channel subfamily V member 1 [Salmo salar]	jph1b	DW579799	EOG8MCXX3	-0.133359	0.310169	0.911769	1.62093	1.85341	0.828195	0.793171	0.382878	0.443528	1.04513	1.75429	1.98677	0.961554	0.92653	0.516238	0.0126885	0.000492531	6.70558e-08	7.85126e-07	0.000315063	0.00177049	0.0425058
Ssa#DW591951		2-peptidylprolyl isomerase A [Salmo salar]	null	DW591951	EOG84QTZ3	-0.0987514	-0.409112	0.268452	0.0472953	-0.139708	-1.29826	-1.48246	-1.72591	-0.310361	0.367204	0.146047	-0.0409565	-1.19951	-1.38371	-1.62716	0.053609	0.0600722	0.276082	0.812731	0.00473884	0.000985919	0.000101319
Ssa#DY691373		Col14a1 protein	COL12A1	DY691373	EOG8MKPCD	0.0413906	0.422645	0.592209	1.37544	1.51505	1.97497	1.39722	1.13881	0.381254	0.550818	1.33405	1.47366	1.93358	1.35583	1.09742	0.0176846	0.00145594	0.000211257	1.89491e-07	1.77646e-05	0.000177806	0.000589216
Ssa#DY693380		Glycerol kinase, testis specific 1 [Salmo salar]	gk5	DY693380	EOG8BG9SP	-0.313048	-1.27757	-1.80446	-2.24113	-2.0055	-2.33162	-2.23122	-2.34421	-0.964518	-1.49141	-1.92808	-1.69245	-2.01857	-1.91817	-2.03116	0.0223617	0.00284381	0.000334887	0.00210814	0.000440265	0.00109731	0.000118941
Ssa#DY695497		Ubiquitin carboxyl-terminal hydrolase BAP1	bap1	DY695497	EOG8SQXT7	-0.255691	-1.6684	-1.95267	-1.83433	-1.43129	-1.94244	-2.05635	-2.05246	-1.41271	-1.69698	-1.57864	-1.1756	-1.68675	-1.80066	-1.79677	0.0122492	0.0027553	0.00361949	0.0318167	0.00378713	0.00256142	0.000933614
Ssa#DY696862	Cell Signaling	Ras GTPase-activating protein 1	RASA1	DY696862	EOG8V444X	-0.358806	-1.47849	-2.27638	-3.28616	-3.02167	-2.98131	-2.67431	-2.19729	-1.11968	-1.91758	-2.92735	-2.66287	-2.6225	-2.3155	-1.83848	0.0318571	0.00880923	0.00035065	0.00422211	0.00528674	0.0140588	0.0313457
Ssa#DY698307		Ramp2 protein	ramp2	DY698307	EOG86HH91	-0.291074	-2.19687	-3.17351	-4.3931	-3.63143	-5.65682	-5.12275	-4.74899	-1.90579	-2.88244	-4.10203	-3.34036	-5.36575	-4.83167	-4.45792	0.0181966	0.00600903	0.000217219	0.00737853	4.57149e-05	0.000699134	0.000178186
Ssa#DY699543	Metabolism Lipid	Long-chain-fatty-acid--CoA ligase 1 [Salmo salar]	acsbg2	DY699543	EOG8QC230	-0.363094	-1.53633	-1.69773	-2.01266	-1.79742	-1.9769	-2.09457	-2.02849	-1.17324	-1.33464	-1.64957	-1.43432	-1.61381	-1.73148	-1.6654	0.0362844	0.0224715	0.00751108	0.0175411	0.00866839	0.00597835	0.00357253
Ssa#DY702201		taxilin beta muscle-derived protein 77-like [Salmo salar]	ankrd55	DY702201	EOG8QFX9S	-0.313782	-0.469527	-0.84762	1.35712	2.62288	-1.52934	-1.65735	-1.57001	-0.155745	-0.533838	1.67091	2.93666	-1.21556	-1.34357	-1.25623	0.556805	0.0770055	0.0101604	0.00136659	0.000450593	0.000376306	3.39703e-05
Ssa#DY707547		Receptor-interacting serine-threonine kinase 2	ripk2	DY707547	EOG8S1V50	-0.166153	-0.583202	-0.476819	-0.353093	-0.0805604	-1.63165	-1.37802	-1.53602	-0.417049	-0.310666	-0.18694	0.0855926	-1.4655	-1.21187	-1.36986	0.0429315	0.146578	0.334137	0.647701	7.82624e-05	0.000152303	1.66393e-05
Ssa#DY708172		RING finger and transmembrane domain-containing protein 1	rnft1	DY708172	EOG8STT2W	-0.200465	-0.452954	-1.13737	-0.673002	-0.568175	-1.45689	-1.62922	-1.59333	-0.252489	-0.936905	-0.472537	-0.36771	-1.25642	-1.42876	-1.39287	0.393472	0.00145724	0.0440663	0.0745935	0.000112452	0.00125073	6.66401e-05
Ssa#DY710894		Npepps protein - Ident 99	npepps	DY710894	EOG86Q7PV	0.114835	-0.362401	-0.00182237	-0.198363	-0.151823	-1.19332	-1.05137	-1.18935	-0.477236	-0.116657	-0.313198	-0.266658	-1.30816	-1.16621	-1.30419	0.039657	0.345131	0.0192783	0.107288	6.91881e-07	6.18356e-05	1.53149e-06
Ssa#DY711354	Cell Ubiquitin	E3 ubiquitin-protein ligase RNF19B	FP236813.1	DY711354	EOG8CG15S	-0.144049	-0.404655	-0.671456	-1.19817	-1.36593	-1.26698	-0.657122	-0.57613	-0.260606	-0.527406	-1.05412	-1.22188	-1.12293	-0.513073	-0.43208	0.129272	0.000954959	1.19263e-05	0.000190499	0.000510822	0.038651	0.100957
Ssa#DY713832		Docking protein 2 [Salmo salar]	dok2	DY713832	EOG8FBJQM	0.0387925	0.673828	1.10963	1.3368	1.37818	0.68798	0.561342	0.430741	0.635035	1.07083	1.29801	1.33939	0.649187	0.522549	0.391949	0.0100826	2.20758e-06	1.23623e-07	2.36367e-07	0.00110551	0.000119815	0.00106927
Ssa#DY715938	Metabolism Protease	Calpain 9	si:ch73-216b13.1	DY715938	EOG89PBW3	-0.243624	1.05443	0.790983	0.806304	0.0658479	0.187858	0.903502	0.987579	1.29805	1.03461	1.04993	0.309472	0.431482	1.14713	1.2312	0.000326974	0.0134853	0.000529812	0.103895	0.0662051	0.00652411	0.00151977
Ssa#DY717037	Cell Ubiquitin	E3 ubiquitin-protein ligase SMURF2	hace1	DY717037	EOG86HH70	-0.258681	-1.00729	-1.16509	-1.78779	-1.75258	-2.13516	-1.71436	-1.83639	-0.748605	-0.906408	-1.52911	-1.4939	-1.87648	-1.45568	-1.57771	0.116183	0.0629916	0.00674286	0.0139498	0.0032856	0.0229418	0.0042378
Ssa#DY718766	Metabolism Protease	STAM-binding protein-like A	stambpb	DY718766	EOG8CNRP0	-0.191084	-0.239016	-0.403493	-0.346806	-0.141428	-1.4763	-1.46399	-1.49004	-0.047932	-0.212409	-0.155723	0.0496562	-1.28522	-1.27291	-1.29896	0.696492	0.134797	0.327137	0.701846	9.86899e-05	5.52359e-05	0.000225185
Ssa#DY724033	Immune Lectin	Sialic-acid binding protein-4 - Ident 24	null	DY724033	EOG8GB84D	0.124652	0.9267	1.77058	2.10725	2.58961	0.925175	0.93105	0.825914	0.802047	1.64592	1.9826	2.46495	0.800523	0.806398	0.701261	3.85058e-05	1.36135e-05	3.69407e-06	9.54561e-08	0.000135516	0.00392283	0.0262702
Ssa#DY724033	Unknown Uncertain	Sialic-acid binding protein-4 - Ident 24	null	DY724033	EOG8GB84D	0.124652	0.9267	1.77058	2.10725	2.58961	0.925175	0.93105	0.825914	0.802047	1.64592	1.9826	2.46495	0.800523	0.806398	0.701261	3.85058e-05	1.36135e-05	3.69407e-06	9.54561e-08	0.000135516	0.00392283	0.0262702
Ssa#DY725252		Breast and ovarian cancer susceptibility protein 2 - Ident 96	brca2	DY725252	EOG8XH0W8	-0.460269	-0.67716	-1.35936	1.85966	3.30561	-2.73152	-2.99237	-2.61552	-0.216891	-0.899093	2.31993	3.76588	-2.27125	-2.5321	-2.15525	0.707735	0.242969	0.00537717	0.000488458	0.00119556	0.00150059	0.000893718
Ssa#DY730337	Metabolism sulfur	Sulfate transporter [Salmo salar]	slc26a6l	DY730337	EOG89GMD6	0.424717	-1.74801	-1.86991	-1.61219	-1.243	-1.59723	-1.35058	-1.33466	-2.17273	-2.29463	-2.0369	-1.66772	-2.02195	-1.77529	-1.75938	4.63575e-05	3.06144e-05	8.66845e-05	0.0008365	6.36703e-05	0.00133495	0.000590819
Ssa#DY734595		ATP-dependent RNA helicase DDX51 [Salmo salar]	ddx51	DY734595	EOG8NZVR3	0.0383876	0.883628	1.21378	0.327301	0.292347	-0.990188	-1.00706	-1.11821	0.845241	1.17539	0.288913	0.253959	-1.02858	-1.04545	-1.1566	0.00327278	0.00052257	0.193774	0.22707	0.00144215	0.00233744	0.000149665
Ssa#DY739613	Cell Transcription	suppressor of defective silencing 3 like [Salmo salar]	brms1lb	DY739613	EOG86HH81	-0.170608	-1.58162	-2.18672	-3.05904	-1.58648	-2.52818	-2.60092	-2.32225	-1.41102	-2.01611	-2.88843	-1.41587	-2.35758	-2.43031	-2.15164	0.00985452	0.00297907	0.00036784	0.0477509	0.000688378	0.0157417	0.0342492
Ssa#DY802075		Aldehyde dehydrogenase family 9 member A1-A [Salmo salar]	si:dkey-148l2.3	DY802075	EOG8J125F	-0.0108097	-0.311662	-1.48801	-1.4262	-1.25494	-1.17676	-1.35212	-1.52859	-0.300852	-1.4772	-1.41539	-1.24413	-1.16595	-1.34131	-1.51779	0.541693	0.00117672	0.000789171	0.000777728	0.00751347	0.00769928	0.000469817
Ssa#EG648639	Cell Myofiber	Myomesin	CR847973.1	EG648639	EOG8RBRFQ	-0.164079	-0.657746	-1.66033	-1.91693	-1.82829	-1.58817	-0.612942	-0.659445	-0.493667	-1.49625	-1.75285	-1.66421	-1.4241	-0.448863	-0.495366	0.356464	0.00183272	0.00110283	0.00243976	0.00396469	0.280602	0.377487
Ssa#EG760144	Cell cytoskeleton	Xin actin-binding repeat-containing protein 2	xirp2a	EG760144	EOG8BK60V	0.0574446	-0.600651	-1.05171	-1.27653	-0.855367	-1.10963	-1.10764	-1.12297	-0.658096	-1.10915	-1.33398	-0.912812	-1.16708	-1.16509	-1.18042	0.0287821	0.0028671	0.00158373	0.000955743	0.00118006	0.0222087	0.00683647
Ssa#EG770302		Ahnak protein - Ident 23	si:ch211-14c7.3	EG770302	EOG84XKD8	-0.235012	-0.848917	-1.8899	-2.15353	-1.75453	-1.40156	-0.283662	-0.75434	-0.613905	-1.65488	-1.91852	-1.51951	-1.16655	-0.0486493	-0.519328	0.0157319	7.1978e-05	1.20518e-05	0.000346147	4.81253e-05	0.927589	0.288019
Ssa#EG773650		TPA_exp: FXYD8 [Salmo salar]	FXYD6	EG773650	EOG8W6PVB	-0.135214	-0.907163	-1.72785	-2.14277	-1.90842	-0.744638	-0.442231	0.136378	-0.771949	-1.59264	-2.00756	-1.7732	-0.609424	-0.307017	0.271592	0.061388	0.00192446	0.000486604	0.00489748	0.160142	0.624065	0.606191
Ssa#EG777402	Metabolism Calcium	Sarcoendoplasmic reticulum calcium ATPase	atp2a1	EG777402	EOG82BZ5T	-0.205678	-0.745296	-0.976668	-1.59381	-0.94702	-3.54661	-3.51127	-3.55601	-0.539617	-0.770989	-1.38813	-0.741341	-3.34093	-3.30559	-3.35033	0.0735649	0.0269274	0.000292422	0.0841494	5.51929e-05	0.000138112	6.49767e-05
Ssa#EG777402	Cell Myofiber	Sarcoendoplasmic reticulum calcium ATPase	atp2a1	EG777402	EOG82BZ5T	-0.205678	-0.745296	-0.976668	-1.59381	-0.94702	-3.54661	-3.51127	-3.55601	-0.539617	-0.770989	-1.38813	-0.741341	-3.34093	-3.30559	-3.35033	0.0735649	0.0269274	0.000292422	0.0841494	5.51929e-05	0.000138112	6.49767e-05
Ssa#EG777887	Metabolism Calcium	transmembrane protein 38A-1 [Salmo salar]	tmem38a	EG777887	EOG8PG6ZG	0.0554625	-1.65858	-2.5477	-2.80164	-1.93265	-1.53608	-1.68755	-1.55786	-1.71404	-2.60316	-2.85711	-1.98811	-1.59155	-1.74301	-1.61332	0.000594857	0.000234834	0.000205437	0.00593108	0.00144248	0.0208333	0.0238741
Ssa#EG781271	Metabolism Inositol	Phosphoinositide-3-kinase_ regulatory subunit 1 (P85 alpha)	null	EG781271	EOG808P5P	-0.0747307	-1.05297	-1.39153	-1.42307	-1.42668	-1.26802	-0.771514	-0.995616	-0.978239	-1.3168	-1.34833	-1.35195	-1.19329	-0.696783	-0.920885	0.000384212	5.16431e-05	0.000110502	4.56338e-05	6.56207e-05	0.0366613	0.00530477
Ssa#EG804037	Metabolism Nucleotide	Probable C->U-editing enzyme APOBEC-2 [Salmo salar]	apobec2a	EG804037	EOG8J9NXK	0.0309409	-1.26438	-2.11359	-1.98327	-1.20408	-0.301619	-0.407933	-0.0708698	-1.29532	-2.14453	-2.01421	-1.23502	-0.33256	-0.438874	-0.101811	0.00191014	0.000726631	0.000337138	0.0134898	0.328241	0.441963	0.85035
Ssa#EG804801	Cell Myofiber	Titin	ttna	EG804801	EOG8MW936	0.0687781	-1.51815	-2.34095	-2.32104	-1.31713	-1.24329	-1.16002	-1.1637	-1.58693	-2.40973	-2.38982	-1.38591	-1.31207	-1.2288	-1.23247	0.00133869	0.000684812	9.70211e-05	0.021035	0.00475493	0.0562833	0.067507
Ssa#EG807684		Mpv17-like protein 2 - Ident 31	si:ch211-120k19.1	EG807684	EOG8MKPDZ	0.231918	-1.25485	-1.11159	-1.10532	-0.705277	-0.0383574	0.0588607	0.0807723	-1.48677	-1.3435	-1.33724	-0.937195	-0.270276	-0.173058	-0.151146	0.00132114	0.000358179	0.00063045	0.0111762	0.469765	0.734789	0.709562
Ssa#EG809165	Cell Myofiber	Titin b	ttna	EG809165	EOG8MW936	0.00490937	-1.28184	-2.13894	-2.21516	-1.45966	-1.20605	-0.711259	-0.652101	-1.28675	-2.14385	-2.22006	-1.46457	-1.21096	-0.716168	-0.65701	0.00185532	0.000979132	7.82597e-05	0.0117455	0.0018061	0.235445	0.253863
Ssa#EG810692	Immune regulator	CD59 glycoprotein precursor [Salmo salar]	BX957297.2	EG810692	EOG8Z63N0	0.171105	-0.697032	-1.05627	-1.08141	-0.834942	-0.286308	-0.0166554	0.0139267	-0.868137	-1.22738	-1.25251	-1.00605	-0.457413	-0.18776	-0.157178	0.00176664	8.05022e-05	6.34998e-05	0.000944951	0.0284424	0.63463	0.628052
Ssa#EG815396	Tissue Secretory	Zymogen granule membrane protein 16 precursor [Salmo salar]	null	EG815396	NULL	0.0720201	-0.115966	-1.08748	-0.610041	-1.75451	-2.73222	-2.52751	-2.26367	-0.187986	-1.1595	-0.682061	-1.82653	-2.80424	-2.59953	-2.33569	0.623985	0.0791946	0.154515	0.0072241	0.000277487	0.00697135	0.00164952
Ssa#EG815800	Cell chromosome	Histone-lysine N-methyltransferase SETDB1-A	null	EG815800	EOG8DRB9M	-0.0838586	-1.16221	-1.49735	-1.6796	-1.47887	-0.86432	-0.801587	-0.490403	-1.07835	-1.41349	-1.59574	-1.39502	-0.780462	-0.717728	-0.406544	0.00254057	8.59649e-05	6.1514e-06	0.00108546	0.0226939	0.209257	0.382181
Ssa#EG821312		Fras1-like extracellular matrix protein 3	frem3	EG821312	EOG8QNNS7	0.311616	-0.99244	-1.1515	-1.17767	-0.842992	0.436773	0.381469	0.318232	-1.30406	-1.46311	-1.48928	-1.15461	0.125157	0.0698529	0.00661625	0.00124802	0.00036937	0.000393228	0.00213387	0.802957	0.889067	0.988697
Ssa#EG823796	Tissue Differentiation	Signal peptide_ CUB and EGF-like domain-containing protein 2	cd248b	EG823796	EOG8N8S2J	0.231216	0.0723507	-0.0494693	-0.26743	0.653091	2.62856	2.12238	1.64325	-0.158866	-0.280686	-0.498646	0.421875	2.39734	1.89116	1.41203	0.439589	0.176055	0.0745846	0.0185715	9.53333e-06	2.37006e-05	0.000298157
Ssa#EG832089		Transmembrane and TPR repeat-containing protein 4 [Salmo salar]	null	EG832089	EOG8CJWF8	-0.0606455	-0.399166	-0.458147	-0.468766	0.00819535	-1.94746	-1.9658	-1.83821	-0.338521	-0.397501	-0.408121	0.0688408	-1.88681	-1.90516	-1.77757	0.0862321	0.0117304	0.0052726	0.587422	1.58095e-06	1.21832e-07	2.19113e-06
Ssa#EG833543		CD80/86 molecule membrane-bound form [Oncorhynchus mykiss]	null	EG833543	NULL	-0.101485	-0.793295	-1.05627	-1.64637	-1.41754	-2.55055	-2.24416	-1.2052	-0.69181	-0.954788	-1.54489	-1.31606	-2.44907	-2.14267	-1.10372	0.00860861	0.0136907	0.000244031	0.00578612	6.42142e-05	0.000240503	0.0590848
Ssa#EG839492		Target of Nesh-SH3	abi3bp	EG839492	EOG85DXKN	-0.0901404	-0.246539	-0.0643217	-0.202769	0.462383	2.20512	2.12389	1.36396	-0.156398	0.0258186	-0.112629	0.552523	2.29526	2.21403	1.4541	0.509052	0.895792	0.462588	0.0426193	1.18966e-06	2.59637e-05	0.00451344
Ssa#EG843963	Tissue ECM collagen	collagen type XI [Salmo salar]	null	EG843963	EOG8C5DGQ	0.0350087	-0.42365	-0.56148	-0.631566	-0.208424	-1.46343	-1.05342	-1.23269	-0.458659	-0.596489	-0.666575	-0.243432	-1.49844	-1.08843	-1.2677	0.0199031	0.0103587	0.00279047	0.140623	7.53194e-05	6.87976e-05	0.000258696
Ssa#EG855840		MAM domain-containing protein 2	null	EG855840	EOG88PNGQ	-0.240697	-0.599467	-1.64189	-2.04778	-2.22086	-1.87428	-1.67884	-1.48554	-0.358771	-1.4012	-1.80708	-1.98017	-1.63359	-1.43815	-1.24485	0.34854	0.000387416	6.38075e-05	1.24993e-05	0.000153709	0.064278	0.00934542
Ssa#EG870563	Cell Myofiber	Titin b - Ident 86	ttna	EG870563	EOG8MW936	-0.00154663	-1.52835	-2.43904	-2.60164	-1.61773	-1.57811	-1.11079	-1.05902	-1.52681	-2.4375	-2.6001	-1.61618	-1.57656	-1.10925	-1.05747	0.00138001	0.00108273	0.000164962	0.0133556	0.00133282	0.0801207	0.124909
Ssa#EG873607	Cell Reticulum	Alpha-2_3-sialyltransferase - Ident 94	st3gal3a	EG873607	EOG815HBJ	0.262656	-1.02289	-1.16671	-0.884841	-0.650876	0.124899	0.397489	0.559402	-1.28555	-1.42937	-1.1475	-0.913532	-0.137757	0.134833	0.296746	8.23819e-05	0.000164339	2.4018e-05	0.000657288	0.476036	0.551915	0.207881
Ssa#EG879152	Tissue Differetiation-hox	homeobox protein HoxD9aa [Salmo salar]	hoxd9a	EG879152	EOG8VQBMW	0.0783201	-1.17759	-1.18481	-1.00735	-0.549995	-0.365437	-0.103117	-0.220272	-1.25591	-1.26313	-1.08567	-0.628316	-0.443757	-0.181437	-0.298592	2.22381e-05	8.19687e-05	1.7476e-05	0.00394848	0.0474768	0.379041	0.0984744
Ssa#EG880681	Tissue Epithelium	Pigment epithelium-derived factor [Salmo salar]	serpinf1	EG880681	EOG8TMS0J	-0.0416035	-0.124794	-0.975416	-0.620987	0.466465	1.99813	1.48935	1.30277	-0.0831901	-0.933813	-0.579384	0.508068	2.03973	1.53095	1.34437	0.557789	0.0101283	0.0805656	0.0130735	7.69417e-06	5.99894e-05	0.000250062
Ssa#EG906715		Target of EGR1 protein 1 [Salmo salar]	toe1	EG906715	EOG8TQN6W	0.047275	-0.100368	0.253774	0.120555	0.2723	-1.80256	-1.74965	-1.77415	-0.147643	0.206499	0.0732803	0.225025	-1.84983	-1.79693	-1.82143	0.408632	0.161579	0.551949	0.0793841	9.12889e-07	6.14216e-05	1.34212e-07
Ssa#EG907284	Tissue Differentiation	Ubiquitin carboxyl-terminal hydrolase	usp36	EG907284	EOG8FFDZ0	0.214008	0.094951	-1.06207	-1.12073	-1.75712	-2.67648	-2.42862	-2.37219	-0.119057	-1.27608	-1.33474	-1.97113	-2.89048	-2.64262	-2.5862	0.82187	0.0597162	0.067544	0.0031021	0.000129037	0.000184723	9.65461e-05
Ssa#EG907284	Cell Ubiquitin	Ubiquitin carboxyl-terminal hydrolase	usp36	EG907284	EOG8FFDZ0	0.214008	0.094951	-1.06207	-1.12073	-1.75712	-2.67648	-2.42862	-2.37219	-0.119057	-1.27608	-1.33474	-1.97113	-2.89048	-2.64262	-2.5862	0.82187	0.0597162	0.067544	0.0031021	0.000129037	0.000184723	9.65461e-05
Ssa#EG922586	Cell Ubiquitin	E3 ubiquitin-protein ligase znrf1	znrf1	EG922586	EOG82BZ7P	-0.0175767	1.79028	1.91829	1.44125	1.07532	-0.496795	-0.545722	-0.604015	1.80786	1.93587	1.45883	1.0929	-0.479218	-0.528146	-0.586438	3.55601e-07	9.3425e-05	2.93441e-06	0.000935653	0.0537949	0.0292502	0.00153393
Ssa#EG999233	Cell Ubiquitin	ubiquitin [Oncorhynchus mykiss]	uba52	EG999233	EOG84XKFX	-0.207662	-0.271086	-0.373912	-0.666624	-0.623149	-1.8941	-1.90782	-2.06424	-0.063424	-0.16625	-0.458961	-0.415486	-1.68643	-1.70016	-1.85657	0.801087	0.177712	0.0187572	0.0287834	2.55892e-06	0.000950583	1.03942e-06
Ssa#EH033302	Cell Myofiber	Titin b - Ident 97	ttnb	EH033302	EOG8BVSQP	-0.0888547	-1.69584	-2.44646	-2.7737	-1.63473	-1.06887	-0.869102	-0.901732	-1.60699	-2.3576	-2.68484	-1.54588	-0.980018	-0.780248	-0.812878	0.00185584	0.000453722	1.4559e-05	0.0181713	0.00849159	0.223486	0.240369
Ssa#EH033356	Cell Myofiber	Titin b - Ident 97	ttnb	EH033356	EOG8BVSQP	-0.0908728	-1.50742	-2.5912	-2.66071	-1.53535	-0.960746	-0.777224	-0.826249	-1.41654	-2.50033	-2.56984	-1.44448	-0.869873	-0.686351	-0.735377	0.000904802	0.000505236	1.01495e-05	0.0129733	0.0225413	0.225476	0.262734
Ssa#EH033401	Cell Myofiber	Myosin heavy chain	myhc4	EH033401	EOG83N88T	-0.0775044	-1.3395	-2.16664	-2.48771	-0.953886	-0.377393	-0.0493586	-0.12006	-1.26199	-2.08914	-2.4102	-0.876382	-0.299888	0.0281458	-0.0425559	0.00674863	0.00247802	0.000357005	0.0889125	0.341709	0.963648	0.950407
Ssa#EH033686	Cell Myofiber	Titin b - Ident 97	ttnb	EH033686	EOG8BVSQP	0.00779137	-1.65539	-2.64338	-2.74005	-1.48474	-1.89621	-1.10719	-1.22034	-1.66318	-2.65117	-2.74784	-1.49253	-1.904	-1.11498	-1.22813	0.000545287	0.00118787	5.66393e-05	0.0236712	0.000347471	0.108131	0.0717386
Ssa#EH033769	Cell Myofiber	Titin b	ttnb	EH033769	EOG8BVSQP	-0.013162	-1.25229	-2.24244	-2.39474	-1.46279	-0.628112	-0.420974	-0.670776	-1.23913	-2.22927	-2.38158	-1.44962	-0.61495	-0.407812	-0.657614	0.00234517	0.000270369	1.77022e-05	0.00882974	0.0653724	0.414204	0.310482
Ssa#EH033900	Metabolism Sugar	muscle glycogen phosphorylase [Salmo salar]	pygma	EH033900	EOG88KS7J	-0.0727241	-1.64693	-2.16735	-2.96749	-2.26276	-2.19096	-1.43937	-1.19832	-1.57421	-2.09462	-2.89477	-2.19003	-2.11823	-1.36665	-1.12559	0.000771317	0.00113646	0.000105295	0.00865373	0.000343484	0.0910358	0.146257
Ssa#EH034139	Cell Myofiber	Myomesin	CR847973.1	EH034139	EOG8RBRFQ	-0.024274	-1.6078	-1.85016	-2.01342	-1.32976	-1.18028	-0.738555	-0.55636	-1.58353	-1.82589	-1.98914	-1.30549	-1.156	-0.714281	-0.532086	0.00398131	0.00218842	0.000790716	0.0267893	0.0185602	0.27774	0.353999
Ssa#EL697552	Cell cytoskeleton	actin [Oncorhynchus keta]	acta1a	EL697552	EOG83JD2P	-0.129392	-1.76221	-2.59562	-3.21328	-1.67593	-2.08442	-1.61978	-1.54925	-1.63282	-2.46622	-3.08389	-1.54654	-1.95503	-1.49038	-1.41985	0.0105943	0.00428769	0.00135811	0.0243375	0.00144811	0.0642674	0.0424786
Ssa#EL697596	Metabolism Sugar	fructose-1,6-bisphosphatase [Salmo salar]	fbp2	EL697596	EOG8ZPFSD	-0.000829625	-0.997429	-1.78901	-2.43885	-2.14662	-1.15394	-1.10983	-0.737371	-0.996599	-1.78818	-2.43802	-2.14579	-1.15311	-1.109	-0.736541	0.0139229	0.00249834	0.000286427	0.00291295	0.0272081	0.154707	0.237608
Ssa#EL697644	Metabolism Sugar	Triosephosphate isomerase [Salmo salar]	tpi1a	EL697644	EOG8M92PX	-0.0285928	-1.22083	-1.89622	-2.57458	-2.08384	-0.990263	-1.01576	-0.530579	-1.19223	-1.86763	-2.54598	-2.05524	-0.96167	-0.987166	-0.501986	0.00471712	0.003546	0.000475448	0.00252953	0.0646516	0.197819	0.444012
Ssa#EL697684		creatine kinase-1 [Salmo salar]	ckmb	EL697684	EOG84J3G3	-0.226959	-1.7683	-2.47417	-2.65863	-1.62813	-0.681944	-0.447093	-0.0361588	-1.54134	-2.24721	-2.43167	-1.40118	-0.454985	-0.220134	0.1908	0.00348711	0.00310735	0.000450826	0.00717732	0.23157	0.743717	0.755707
Ssa#EL697718		creatine kinase-1 [Salmo salar]	ckma	EL697718	EOG84J3G3	-0.236215	-1.48146	-2.20568	-2.35096	-1.59521	0.0806177	0.225767	0.521066	-1.24524	-1.96947	-2.11474	-1.359	0.316833	0.461982	0.757282	0.010658	0.0052004	0.000710435	0.00527284	0.385627	0.437286	0.19565
Ssa#EL697825	Metabolism Sugar	Triosephosphate isomerase [Salmo salar]	tpi1b	EL697825	EOG8M92PX	-0.0873975	-1.55539	-2.34697	-3.1208	-2.40724	-3.33802	-2.77723	-2.5643	-1.46799	-2.25958	-3.03341	-2.31985	-3.25062	-2.68983	-2.4769	0.00359596	0.00263663	0.000208041	0.0039146	0.00054157	0.0100685	0.00401189
Ssa#EL697865	Metabolism Protein biosynthesis	60S ribosomal protein L10 [Salmo salar]	RPL10	EL697865	EOG89S74X	-0.138031	-0.308572	-0.405847	-0.548357	-0.680015	-1.35002	-1.25267	-1.52743	-0.170541	-0.267816	-0.410326	-0.541984	-1.21199	-1.11464	-1.3894	0.222218	0.0237346	0.000914216	9.44839e-05	2.35034e-05	0.00468793	0.000134564
Ssa#EL698029	Tissue Erythrocyte, globin	Hemoglobin subunit beta [Salmo salar]	ba1	EL698029	EOG8FFF11	0.152487	3.2161	1.75301	1.646	2.06671	1.06002	0.651584	0.0862034	3.06361	1.60052	1.49351	1.91422	0.907529	0.499097	-0.066284	0.00241574	0.0175012	0.0031125	0.00150885	0.0982443	0.442234	0.857784
Ssa#EL698060	Cell cytoskeleton	actin [Oncorhynchus keta]	acta1a	EL698060	EOG83JD2P	-0.283178	-2.08657	-3.02664	-3.47298	-1.9646	-2.50164	-2.30291	-2.30831	-1.80339	-2.74347	-3.1898	-1.68142	-2.21847	-2.01973	-2.02513	0.0216071	0.0034771	0.000916466	0.03756	0.00462409	0.0557174	0.027548
Ssa#EL698134	Metabolism Energy	creatine kinase-3 [Salmo salar]	ckma	EL698134	EOG84J3G3	-0.248484	-1.61454	-2.42327	-2.26421	-1.52488	-2.60078	-2.3152	-2.11803	-1.36606	-2.17478	-2.01573	-1.2764	-2.3523	-2.06671	-1.86954	0.00372276	0.00474243	0.000335264	0.00606353	0.000809617	0.00837796	0.00468395
Ssa#EL698134	Cell Myofiber	creatine kinase-3 [Salmo salar]	ckma	EL698134	EOG84J3G3	-0.248484	-1.61454	-2.42327	-2.26421	-1.52488	-2.60078	-2.3152	-2.11803	-1.36606	-2.17478	-2.01573	-1.2764	-2.3523	-2.06671	-1.86954	0.00372276	0.00474243	0.000335264	0.00606353	0.000809617	0.00837796	0.00468395
Ssa#EL698221	Metabolism Mitochondria	ATP synthase subunit g, mitochondrial [Oncorhynchus mykiss]	atp5l	EL698221	EOG85QJCJ	0.0810943	-0.284227	-1.06955	-1.04264	-0.774787	-1.98827	-1.82479	-1.73943	-0.365321	-1.15065	-1.12373	-0.855881	-2.06936	-1.90588	-1.82053	0.3506	0.0581787	0.0040479	0.0425328	0.00185663	0.000623156	0.00020092
Ssa#EL698434	Metabolism Sugar	Triosephosphate isomerase [Salmo salar]	null	EL698434	EOG8M92PX	-0.0611531	-1.26196	-1.92875	-2.54963	-1.97456	-0.955796	-1.02287	-0.440821	-1.2008	-1.86759	-2.48848	-1.9134	-0.894643	-0.961712	-0.379668	0.00334422	0.0026998	0.000341238	0.00437399	0.0906433	0.245477	0.547731
Ssa#ES325299		Nebulette	neb	ES325299	EOG8MPJMF	0.106262	-1.70675	-2.61658	-2.50332	-1.17288	-1.42705	-0.723146	-0.719653	-1.81301	-2.72284	-2.60958	-1.27915	-1.53331	-0.829407	-0.825915	0.000355088	0.000687216	0.000196148	0.0405118	0.000730186	0.209602	0.238573
Ssa#ES325417	Metabolism Sugar	phosphoglycerate kinase 1 [Salmo salar]	pgk1	ES325417	EOG8MPJN2	-0.0109848	-0.56567	-1.25027	-1.94223	-1.72681	-0.599516	-0.804381	-0.504379	-0.554685	-1.23928	-1.93124	-1.71583	-0.588531	-0.793397	-0.493394	0.0674219	0.00952809	0.000569735	0.00819186	0.181922	0.220711	0.436448
Ssa#ES325466		Titin b - Ident 97	ttnb	ES325466	EOG8BVSQP	0.0745362	-1.56261	-2.31825	-2.26052	-1.30168	-1.86825	-1.44528	-1.77501	-1.63715	-2.39279	-2.33506	-1.37622	-1.94279	-1.51981	-1.84954	0.000701855	0.000938648	5.68677e-05	0.00270149	0.000211091	0.0193737	0.00835957
Ssa#FD425785	Tissue Differentiation	Tolloid-like 1	CUBN	FD425785	EOG8J9NVZ	-0.0324634	-1.12007	-2.01407	-2.18608	-1.37161	-0.925622	-1.2047	-1.07424	-1.08761	-1.98161	-2.15362	-1.33915	-0.893159	-1.17223	-1.04178	0.0196906	0.000108069	7.87385e-06	0.000491961	0.00754876	0.0337224	0.0150449
Ssa#GI197632224		Phosphatidylethanolamine-binding protein 1 [Salmo salar]	pebp1	BT043721.1	EOG89CR6F	0.128474	-1.0563	-1.32127	-1.48031	-1.25318	-0.155045	-0.155125	0.256942	-1.18478	-1.44974	-1.60878	-1.38166	-0.283519	-0.283599	0.128468	0.00316226	0.000295672	9.29689e-05	0.00216236	0.327348	0.499175	0.722065
Ssa#GI223646523	Metabolism Nucleotide	Cytidine deaminase [Salmo salar]	cda	BT058307.1	EOG8RV3QJ	-0.151032	5.83368	6.69219	5.31478	4.13121	3.0662	2.07153	1.18026	5.98471	6.84323	5.46582	4.28224	3.21723	2.22256	1.33129	2.86877e-06	3.246e-06	1.45187e-05	0.000445224	0.00111702	0.0548679	0.0166264
Ssa#GI223646669		Cytidine deaminase [Salmo salar]	cda	BT058380.1	EOG8RV3QJ	0.0679687	-1.20196	-1.8049	-1.95143	-1.79757	-2.98447	-2.98433	-2.90402	-1.26992	-1.87287	-2.0194	-1.86554	-3.05244	-3.0523	-2.97199	0.00308136	0.000906154	9.81834e-05	0.000450313	1.84584e-05	2.27859e-05	5.25341e-06
Ssa#GI223646919	Immune Antigen presentation	HLA class II histocompatibility antigen, DP alpha chain precursor [Salmo salar]	si:busm1-48c11.3	BT058505.1	EOG8X0NR4	-0.119755	-0.714576	-0.556986	-0.0640064	-0.195984	1.85722	1.74841	1.82768	-0.59482	-0.43723	0.0557489	-0.0762285	1.97697	1.86817	1.94743	0.0897499	0.2492	0.870923	0.814752	0.000243855	0.00311587	0.00102913
Ssa#GI226374736	Tissue ECM collagen	collagen type XI alpha1 short isoform [Salmo salar]	col11a1a	FJ790236.1	EOG8ZPFRN	0.185448	-1.56968	-3.70415	-2.16846	-0.762163	0.409381	-0.0401397	0.128613	-1.75512	-3.88959	-2.35391	-0.947611	0.223934	-0.225587	-0.0568343	0.00210733	5.62193e-06	0.00177498	0.0198426	0.574211	0.756528	0.901275
Ssa#GRASP209147472	Cell endocytosis	EH domain-containing protein 4 [Salmo salar]	im:7147183	209147472	EOG8ZKKHZ	-0.0579787	-0.208255	1.04789	0.949205	1.01627	0.484716	0.353462	0.29556	-0.150277	1.10587	1.00718	1.07425	0.542695	0.411441	0.353539	0.209612	0.000834087	5.48464e-05	3.85666e-05	0.0497466	0.00758401	0.0186044
Ssa#GRASP209147548	Immune Eicosanoid	Epidermis-type lipoxygenase 3 [Salmo salar]	si:dkey-17e16.9	209147548	EOG8QFX9X	0.00619125	2.07991	2.24819	1.08441	0.358103	0.154118	-0.0630923	0.32927	2.07371	2.242	1.07821	0.351912	0.147926	-0.0692835	0.323079	0.000148964	0.000685281	0.00328596	0.0598293	0.185849	0.73046	0.159479
Ssa#GRASP209148104		Ras-related protein Rab-18 [Salmo salar]	rab18b	209148104	EOG870VG2	-0.00921912	0.308286	0.384746	0.623872	0.628676	1.123	1.19516	1.27779	0.317505	0.393965	0.633091	0.637895	1.13222	1.20438	1.28701	0.0123156	0.00174369	0.000108544	5.7693e-05	3.99898e-05	0.000490549	1.29072e-05
Ssa#GRASP209148369	Cell Apoptosis	Serine/threonine-protein kinase Pim-1 [Salmo salar]	pim2	209148369	EOG89W3CG	0.00613288	2.51704	1.45209	1.14233	1.05287	0.223942	0.095157	0.33239	2.51091	1.44596	1.13619	1.04674	0.217809	0.0890241	0.326257	8.69128e-05	0.000121497	7.22314e-06	0.0198177	0.23843	0.680779	0.0472533
Ssa#GRASP209148369	Cell cycle	Serine/threonine-protein kinase Pim-1 [Salmo salar]	pim2	209148369	EOG89W3CG	0.00613288	2.51704	1.45209	1.14233	1.05287	0.223942	0.095157	0.33239	2.51091	1.44596	1.13619	1.04674	0.217809	0.0890241	0.326257	8.69128e-05	0.000121497	7.22314e-06	0.0198177	0.23843	0.680779	0.0472533
Ssa#GRASP209148448	Unknown Uncertain	Torsin family protein C9orf167 homolog [Salmo salar]	tor4a	209148448	EOG87H6N6	0.100958	2.44619	1.60925	1.24917	1.02912	0.805193	0.575882	0.533476	2.34523	1.5083	1.14821	0.92816	0.704236	0.474924	0.432518	0.000337616	1.4515e-05	6.77186e-06	8.5072e-06	6.43846e-05	0.00111928	0.00924472
Ssa#GRASP209149866	Tissue Growth factor	Kruppel-like factor 11a	klf11a	209149866	EOG87STBN	0.0521154	-2.62241	-2.64998	-1.29411	-1.59387	-1.15794	-1.4742	-1.10401	-2.67452	-2.70209	-1.34622	-1.64599	-1.21006	-1.52631	-1.15613	2.90065e-05	0.000370108	0.00814861	0.00257104	0.0108335	0.00755894	0.0244251
Ssa#GRASP209149866	Cell transcription factor	Kruppel-like factor 11a	klf11a	209149866	EOG87STBN	0.0521154	-2.62241	-2.64998	-1.29411	-1.59387	-1.15794	-1.4742	-1.10401	-2.67452	-2.70209	-1.34622	-1.64599	-1.21006	-1.52631	-1.15613	2.90065e-05	0.000370108	0.00814861	0.00257104	0.0108335	0.00755894	0.0244251
Ssa#GRASP209149945	Immune Eicosanoid	Arachidonate 5-lipoxygenase [Salmo salar]	alox5	209149945	EOG8B5Q2M	0.07094	2.80258	2.39059	2.62657	1.7534	0.542008	0.220962	0.516063	2.73164	2.31965	2.55563	1.68246	0.471068	0.150022	0.445123	1.9579e-05	2.84236e-06	4.64716e-06	3.46716e-05	0.0319925	0.680241	0.0136548
Ssa#GRASP209150166	Tissue glycan	N-acetylneuraminate lyase [Salmo salar]	npl	209150166	EOG8QNNTT	-0.0878301	-0.311201	-0.25278	1.58266	1.99574	1.65386	1.14816	1.20285	-0.223371	-0.16495	1.67049	2.08357	1.74169	1.23599	1.29068	0.465613	0.415586	5.32717e-05	1.34804e-05	0.00103681	0.0093962	0.00239818
Ssa#GRASP209150270	Tissue Growth factor	Bone morphogenetic protein 4 [Salmo salar]	bmp4	209150270	EOG8N8S34	0.0831106	-1.1476	-1.43453	-1.52854	-1.16393	-0.581353	-0.0642775	-0.125095	-1.23071	-1.51764	-1.61165	-1.24704	-0.664463	-0.147388	-0.208205	0.000474092	6.49193e-05	2.29418e-06	1.48113e-05	0.0239007	0.738433	0.446535
Ssa#GRASP209150355	Metabolism Lipid	1-O-acylceramide synthase precursor [Salmo salar]	pla2g15	209150355	EOG8F4T85	0.092402	0.203972	0.0094283	0.0414355	0.214187	1.31043	1.45902	1.16336	0.11157	-0.0829737	-0.0509665	0.121785	1.21802	1.36662	1.07096	0.161695	0.358196	0.56137	0.383437	6.40584e-05	8.01293e-07	0.000584411
Ssa#GRASP209150777	Metabolism Lipid	Lysosomal acid lipase/cholesteryl ester hydrolase [Salmo salar]	lipf	209150777	EOG8PG6XV	-0.001025	-0.009387	0.733681	2.51057	3.53982	2.66987	2.34273	2.04551	-0.008362	0.734706	2.5116	3.54084	2.67089	2.34375	2.04654	0.963308	0.000648117	1.78243e-07	4.86858e-07	1.32302e-06	2.78438e-05	0.000140225
Ssa#GRASP209150777	Cell Lysosome	Lysosomal acid lipase/cholesteryl ester hydrolase [Salmo salar]	lipf	209150777	EOG8PG6XV	-0.001025	-0.009387	0.733681	2.51057	3.53982	2.66987	2.34273	2.04551	-0.008362	0.734706	2.5116	3.54084	2.67089	2.34375	2.04654	0.963308	0.000648117	1.78243e-07	4.86858e-07	1.32302e-06	2.78438e-05	0.000140225
Ssa#GRASP209150925	Cell cytoskeleton	Calponin-3 [Salmo salar]	cnn3a	209150925	EOG80S1CT	0.305326	-1.02651	-0.867936	-0.498564	0.818644	2.28949	1.94429	1.65489	-1.33184	-1.17326	-0.803889	0.513318	1.98417	1.63896	1.34956	1.17676e-05	0.00474021	0.027859	0.00196117	5.26537e-07	1.65017e-06	0.000864195
Ssa#GRASP209150946	Tissue Hematopoiesis	Krueppel-like factor 2 [Salmo salar]	klf2b	209150946	EOG8V17XN	0.127417	-0.941139	-1.09042	-1.25555	-1.14856	-0.677846	-0.533542	-0.0825175	-1.06856	-1.21783	-1.38297	-1.27598	-0.805263	-0.660959	-0.209934	0.00207862	0.000962591	0.000996672	0.00602684	0.0196752	0.365907	0.574573
Ssa#GRASP209151356		Disabled homolog 2 [Salmo salar]	DAB2	209151356	EOG8N05CG	0.035425	0.621034	1.23409	2.12808	2.20553	1.51291	1.31803	0.83665	0.585608	1.19866	2.09266	2.17011	1.47749	1.28261	0.801225	0.00337679	6.15591e-05	1.19472e-06	2.88242e-05	0.000162189	5.03791e-05	0.00267454
Ssa#GRASP209151976	Cell Apoptosis	p53 apoptosis effector related to PMP-22 [Salmo salar]	perp	209151976	EOG84F781	-0.0686516	1.48167	2.16772	1.94611	1.20105	0.471748	0.219715	0.379209	1.55032	2.23637	2.01477	1.2697	0.5404	0.288367	0.447861	3.23147e-06	1.1587e-05	2.48809e-07	9.12953e-05	0.0104768	0.680464	0.236787
Ssa#GRASP209152018	Metabolism Amino acid	Phosphoacetylglucosamine mutase [Salmo salar]	pgm3	209152018	EOG8C88PX	0.00664137	0.761253	1.58556	1.20822	1.24457	0.54944	0.309481	0.410253	0.754611	1.57892	1.20158	1.23793	0.542798	0.30284	0.403612	6.70789e-05	9.77447e-05	7.13825e-06	9.29413e-07	0.00927517	0.261252	0.0360831
Ssa#GRASP209152097	Metabolism Sugar	Alpha-enolase [Salmo salar]	eno1a	209152097	EOG8T1JJC	-0.0223599	-0.180921	0.461521	0.436585	0.0259209	-1.60451	-1.29043	-1.38694	-0.158561	0.483881	0.458945	0.0482809	-1.58215	-1.26807	-1.36458	0.282979	0.0157525	0.0475785	0.742488	0.000238958	0.00135458	0.000671839
Ssa#GRASP209152174		Thimet oligopeptidase [Salmo salar]	null	209152174	EOG8CG15M	0.0417189	-0.435575	0.0179491	-0.300449	-0.473936	-1.10692	-0.992782	-1.01413	-0.477294	-0.0237697	-0.342168	-0.515655	-1.14864	-1.0345	-1.05585	0.0515351	0.877809	0.0608958	0.0716455	0.000471342	0.00598471	9.29893e-05
Ssa#GRASP209152284	Immune regulator	Jun B-1	junba	209152284	EOG8H9ZHQ	0.0931475	3.04688	1.69894	1.7794	1.57539	1.37459	0.634834	0.700794	2.95373	1.60579	1.68625	1.48224	1.28144	0.541686	0.607646	1.32899e-07	0.000231359	1.49652e-05	0.00296014	0.00735515	0.108279	0.109048
Ssa#GRASP209152284	Immune TNF	Jun B-1	junba	209152284	EOG8H9ZHQ	0.0931475	3.04688	1.69894	1.7794	1.57539	1.37459	0.634834	0.700794	2.95373	1.60579	1.68625	1.48224	1.28144	0.541686	0.607646	1.32899e-07	0.000231359	1.49652e-05	0.00296014	0.00735515	0.108279	0.109048
Ssa#GRASP209152284	Cell Stress	Jun B-1	junba	209152284	EOG8H9ZHQ	0.0931475	3.04688	1.69894	1.7794	1.57539	1.37459	0.634834	0.700794	2.95373	1.60579	1.68625	1.48224	1.28144	0.541686	0.607646	1.32899e-07	0.000231359	1.49652e-05	0.00296014	0.00735515	0.108279	0.109048
Ssa#GRASP209152407		Splicing factor 3A subunit 3 [Salmo salar]	sf3a3	209152407	EOG87WPKC	-0.0865431	-0.427587	-0.461311	-0.591251	-0.100761	-1.57297	-1.18558	-1.5483	-0.341044	-0.374768	-0.504708	-0.0142178	-1.48642	-1.09904	-1.46176	0.0828853	0.0160449	0.00341075	0.908871	0.001389	0.000736046	6.05765e-06
Ssa#GRASP209152661	Metabolism RNA	PolyrC-binding protein 2 [Salmo salar]	pcbp2	209152661	EOG8X98FD	0.109226	-0.0506854	0.263911	0.0489206	-0.157277	-1.32685	-1.31325	-1.4696	-0.159912	0.154685	-0.0603055	-0.266504	-1.43608	-1.42248	-1.57883	0.0986392	0.0708201	0.497222	0.0111764	9.67788e-06	0.000128765	1.43935e-05
Ssa#GRASP209152840	Immune regulator	CCAAT/enhancer-binding protein beta [Salmo salar]	cebpb	209152840	EOG82BZ7C	-0.110276	3.81722	3.07749	1.96852	1.60516	0.235469	0.0665677	-0.0784079	3.9275	3.18777	2.0788	1.71544	0.345745	0.176844	0.0318683	2.63233e-07	4.58511e-05	2.13072e-05	0.0168101	0.469459	0.495472	0.878164
Ssa#GRASP209152840	Tissue Differentiation	CCAAT/enhancer-binding protein beta [Salmo salar]	cebpb	209152840	EOG82BZ7C	-0.110276	3.81722	3.07749	1.96852	1.60516	0.235469	0.0665677	-0.0784079	3.9275	3.18777	2.0788	1.71544	0.345745	0.176844	0.0318683	2.63233e-07	4.58511e-05	2.13072e-05	0.0168101	0.469459	0.495472	0.878164
Ssa#GRASP209152996	Cell cytoskeleton	Filamin-binding LIM protein 1 [Salmo salar]	null	209152996	EOG8N8S32	-0.0419665	1.96111	2.53089	1.46093	1.06816	1.08879	0.647219	0.469004	2.00308	2.57286	1.5029	1.11013	1.13075	0.689185	0.510971	3.21877e-05	0.000139798	4.2847e-05	0.00098259	0.000757107	0.0190613	0.0246279
Ssa#GRASP209153156	Cell Apoptosis	caspase 3B [Salmo salar]	casp3a	209153156	EOG8C88QX	-0.211633	1.50589	1.57721	0.872603	0.334585	-0.553119	-0.369009	-0.65685	1.71752	1.78885	1.08424	0.546217	-0.341486	-0.157377	-0.445217	6.75419e-06	3.83246e-05	1.0857e-05	0.00311192	0.0482745	0.551948	0.0246086
Ssa#GRASP209153418	Metabolism RNA	HLA-B associated transcript 1	ddx39b	209153418	EOG8BK61Q	0.120094	-0.876128	-0.939759	-1.22401	-1.16422	-1.30735	-0.945376	-0.875808	-0.996222	-1.05985	-1.3441	-1.28432	-1.42744	-1.06547	-0.995902	0.000152585	0.000323581	1.74169e-05	0.000192274	0.000127748	0.00194071	0.000509854
Ssa#GRASP209153632	Immune protease	72 kDa type IV collagenase, mmp2	mmp2	209153632	EOG8DRB8Q	0.0938159	-0.285647	-1.13266	-0.118266	0.338004	1.41636	1.64963	1.32572	-0.379463	-1.22647	-0.212082	0.244188	1.32254	1.55581	1.2319	0.0446767	0.00210422	0.0667293	0.0440471	0.000149804	8.39168e-05	0.000290324
Ssa#GRASP209153632	Metabolism Protease	72 kDa type IV collagenase, mmp2	mmp2	209153632	EOG8DRB8Q	0.0938159	-0.285647	-1.13266	-0.118266	0.338004	1.41636	1.64963	1.32572	-0.379463	-1.22647	-0.212082	0.244188	1.32254	1.55581	1.2319	0.0446767	0.00210422	0.0667293	0.0440471	0.000149804	8.39168e-05	0.000290324
Ssa#GRASP209153899	Immune Effector	Bactericidal permeability-increasing protein [Salmo salar]	si:dkey-11f4.4	209153899	EOG869RS3	-0.0623344	-0.388978	-0.15568	1.72872	2.39505	1.56632	1.34908	1.19678	-0.326643	-0.0933455	1.79105	2.45738	1.62865	1.41142	1.25912	0.181798	0.527107	5.57594e-05	4.4753e-08	3.93187e-06	2.51388e-05	0.00552843
Ssa#GRASP209153937		Perforin-1 precursor [Salmo salar]	null	209153937	EOG8S1V4S	-0.0103834	-0.21968	-0.228246	-0.271037	-0.0346331	-1.66819	-1.31901	-1.72534	-0.209297	-0.217862	-0.260653	-0.0242497	-1.65781	-1.30863	-1.71496	0.0780981	0.0288504	0.0571302	0.74395	0.000823743	0.000930839	0.000124516
Ssa#GRASP209153957	Immune regulator	Src-family tyrosine kinase SCK	hck	209153957	EOG80S1CG	0.110394	2.30562	2.62087	2.50039	1.84928	0.375498	0.214837	0.0178846	2.19523	2.51047	2.39	1.73888	0.265105	0.104443	-0.0925092	0.000257729	7.11787e-08	1.02507e-07	0.000111726	0.419755	0.493463	0.647707
Ssa#GRASP209153981		Junction plakoglobin [Salmo salar]	jup	209153981	EOG8THWQN	0.00323262	1.15054	1.64715	1.55773	0.918738	0.74389	0.568659	0.730889	1.14731	1.64391	1.5545	0.915506	0.740657	0.565426	0.727656	3.68377e-05	0.000377922	1.16133e-05	0.00535058	0.00738929	0.423041	0.0798968
Ssa#GRASP209153991	Metabolism Mitochondria	Translation initiation factor IF-2, mitochondrial precursor [Salmo salar]	mtif2	209153991	EOG8FXS55	-1.79773	6.75815	4.61179	4.07801	-0.631746	-0.958574	1.36884	0.66435	8.55588	6.40952	5.87574	1.16598	0.839156	3.16657	2.46208	2.52055e-08	0.00101824	0.000622071	0.103043	0.029923	0.0628151	0.00845439
Ssa#GRASP209153991	Metabolism Protein biosynthesis	Translation initiation factor IF-2, mitochondrial precursor [Salmo salar]	mtif2	209153991	EOG8FXS55	-1.79773	6.75815	4.61179	4.07801	-0.631746	-0.958574	1.36884	0.66435	8.55588	6.40952	5.87574	1.16598	0.839156	3.16657	2.46208	2.52055e-08	0.00101824	0.000622071	0.103043	0.029923	0.0628151	0.00845439
Ssa#GRASP209154025	Tissue Growth factor	Transforming growth factor beta-1-induced transcript 1 protein [Salmo salar]	TGFB1I1	209154025	EOG8FBJQV	0.139281	1.13727	0.186668	0.0713449	0.988802	1.80126	1.50207	1.34194	0.997992	0.0473876	-0.0679356	0.849522	1.66198	1.36279	1.20266	0.000210104	0.650074	0.541185	1.40369e-05	2.26165e-05	2.69397e-05	9.80038e-06
Ssa#GRASP209154051	Immune Lymphocyte	Kelch-like protein 6 [Salmo salar]	klhl6	209154051	EOG8FBJQC	0.0747638	0.675445	1.66065	2.26249	2.46282	0.762263	0.877679	0.714185	0.600682	1.58588	2.18772	2.38806	0.687499	0.802915	0.639421	0.0225977	0.000129989	9.34223e-07	2.78013e-06	0.0172732	0.00143622	0.0313389
Ssa#GRASP209154053	Immune Effector	Ornithine aminotransferase, mitochondrial precursor [Salmo salar]	si:dkey-68e16.4	209154053	EOG822BGP	-0.158881	-0.469008	-1.19868	-1.41064	-0.915644	-1.50217	-1.17777	-1.24632	-0.310127	-1.0398	-1.25176	-0.756764	-1.34329	-1.01889	-1.08744	0.134782	0.0141668	0.000208764	0.00490069	0.000105567	0.0103144	0.000605126
Ssa#GRASP209154071	Metabolism Ion	Amiloride-sensitive cation channel 2, neuronal [Salmo salar]	ACCN2	209154071	EOG8RBRGB	0.0601324	-0.507572	-1.62952	-1.65627	-1.25653	-0.127777	0.291511	0.354502	-0.567704	-1.68965	-1.7164	-1.31666	-0.18791	0.231379	0.294369	0.0038676	5.69755e-05	5.3532e-06	0.000108242	0.442349	0.106185	0.0553984
Ssa#GRASP209154075	Cell cycle	Cyclin-G1 [Salmo salar]	ccng1	209154075	EOG8ZGQ9K	0.0201519	-1.15194	-1.37904	-1.65872	-1.17483	-1.76039	-1.37359	-1.28982	-1.17209	-1.39919	-1.67887	-1.19499	-1.78054	-1.39374	-1.30997	0.00285017	0.000500182	0.000159917	0.0213219	0.000396249	0.0122305	0.00905079
Ssa#GRASP209154093	Tissue ECM	Acid phosphatase-like protein 2 [Salmo salar]	acpl2	209154093	EOG8GJ0KW	0.225531	-1.73422	-1.63292	-0.921838	0.53098	2.09602	2.09122	1.82353	-1.95975	-1.85845	-1.14737	0.305449	1.87049	1.86569	1.598	5.35239e-06	0.000398381	0.00186944	0.0640796	2.72631e-05	4.60543e-05	1.59696e-05
Ssa#GRASP209154141	Tissue Endothelium	Connective tissue growth factor precursor [Salmo salar]	ctgfa	209154141	EOG8ZCV2F	0.0407694	1.40152	-0.933046	-0.546194	0.625522	1.36369	1.26448	0.982744	1.36075	-0.973815	-0.586963	0.584753	1.32292	1.22371	0.941975	0.000164966	0.000495784	0.0677729	0.0372429	0.000806041	0.000309955	0.00354708
Ssa#GRASP209154151	Metabolism Lipid	Monoglyceride lipase [Salmo salar]	mgll	209154151	EOG8W0ZB8	0.232995	-1.43098	-2.40996	-1.93356	-1.33082	-1.12255	-0.669144	-0.453328	-1.66397	-2.64295	-2.16656	-1.56381	-1.35555	-0.902139	-0.686323	0.00152972	7.30223e-05	0.000115939	0.00990516	0.0143502	0.0759451	0.119919
Ssa#GRASP209154193	Immune Lectin	P-selectin precursor [Salmo salar]	selp	209154193	EOG88D1S2	0.0728225	2.51781	2.87037	1.73725	1.12205	0.0612635	0.0255275	0.0564292	2.44499	2.79755	1.66443	1.04923	-0.011559	-0.047295	-0.0163933	0.000139651	0.000365409	0.000270793	0.0193994	0.938577	0.775432	0.937421
Ssa#GRASP209154277	Cell cytoskeleton	Actin, cytoplasmic 1 [Salmo salar]	actb2	209154277	EOG83JD2P	-0.017461	0.929001	1.32683	1.26215	1.06874	1.40984	1.1322	1.10329	0.946462	1.34429	1.27961	1.0862	1.4273	1.14967	1.12075	0.000111987	4.1703e-05	5.92608e-06	0.000103391	3.97252e-05	0.0157749	0.00025788
Ssa#GRASP209154289	Unknown Uncertain	FYN-binding protein [Salmo salar]	si:ch211-147j13.3	209154289	EOG8C5DGM	0.0214411	0.860603	1.4685	1.95735	1.85084	1.12438	1.08004	0.802386	0.839162	1.44705	1.93591	1.8294	1.10294	1.0586	0.780945	0.00221494	4.78491e-05	1.69808e-05	2.23739e-06	0.000284602	0.00034851	1.46483e-06
Ssa#GRASP209154311		Vacuolar ATP synthase 16 kDa proteolipid subunit [Oncorhynchus mykiss]	atp6v0cb	209154311	EOG8RJH0T	-0.0760435	0.837398	1.2852	1.3042	1.31395	-0.148672	-0.249311	-0.196187	0.913442	1.36124	1.38025	1.38999	-0.0726285	-0.173268	-0.120144	0.000120734	0.000149106	4.50721e-06	3.68362e-06	0.553122	0.101262	0.174859
Ssa#GRASP209154321	Cell GTP signaling	Guanine nucleotide-binding protein GI/GS/GO gamma-12 subunit [Oncorhynchus mykiss]	null	209154321	EOG8FN5H6	-0.117842	1.55855	2.56692	1.78591	1.04734	0.820142	0.570206	0.760761	1.67639	2.68476	1.90375	1.16518	0.937983	0.688048	0.878603	0.000159983	5.85018e-05	2.72747e-05	0.00200014	0.00610402	0.0896465	0.00247713
Ssa#GRASP209154383	Tissue ECM	Lumican	lum	209154383	EOG8KM01K	0.246729	-0.191433	-1.34458	-0.77978	0.329983	1.68812	1.61919	1.4784	-0.438162	-1.59131	-1.02651	0.0832538	1.44139	1.37246	1.23167	0.148484	0.00115835	0.00175369	0.45074	4.45329e-05	0.00200362	3.91809e-05
Ssa#GRASP209154389		Mid1-interacting protein 1 [Salmo salar]	mid1ip1l	209154389	EOG8K0RMN	0.262036	-2.0611	-2.0678	-1.41285	-0.694759	-0.938273	-0.894512	-0.441114	-2.32313	-2.32984	-1.67488	-0.956795	-1.20031	-1.15655	-0.70315	0.000140982	0.000474421	0.00132632	0.0383359	0.0605029	0.028092	0.0610016
Ssa#GRASP209154391	Cell cycle	Abl interactor 1 [Salmo salar]	null	209154391	EOG808P6W	0.0526896	0.818185	1.62853	2.05544	1.30786	0.91801	0.684426	0.720334	0.765495	1.57584	2.00275	1.25517	0.865321	0.631737	0.667644	0.00784948	4.13633e-06	8.41462e-06	0.000552446	0.00193322	0.0169333	0.00582473
Ssa#GRASP209154421	Metabolism RNA	Y-box-binding protein 2-A [Salmo salar]	ybx1	209154421	EOG8SXPB9	0.14041	-0.957814	-0.83711	-1.24139	-1.25665	-1.42142	-1.06872	-0.828421	-1.09822	-0.97752	-1.3818	-1.39706	-1.56183	-1.20913	-0.968831	0.00608036	0.00597154	0.0013171	0.00683134	0.000678181	0.043108	0.0144594
Ssa#GRASP209154447	Tissue Neural	Myelin P0 protein precursor [Salmo salar]	mpz	209154447	EOG8K9CB7	0.0250763	-0.866464	-1.8804	-1.96094	-1.81489	-1.31339	-1.51576	-1.27389	-0.89154	-1.90548	-1.98602	-1.83997	-1.33847	-1.54084	-1.29896	0.0108189	0.00131277	8.13163e-05	0.000207804	0.00843049	0.00097754	0.00245041
Ssa#GRASP209154469	Cell transcription factor	X-box-binding protein 1 [Salmo salar]	xbp1	209154469	EOG8BVSSB	0.0219094	1.04319	0.566135	0.523885	1.22499	1.49267	1.20765	1.24185	1.02128	0.544226	0.501976	1.20308	1.47076	1.18575	1.21995	2.71725e-07	0.00489852	0.00222329	0.000223888	1.34715e-05	0.00227027	0.000255946
Ssa#GRASP209154473	Tissue Growth factor	IGF binding protein 6, IBP6	igfbp6b	209154473	EOG8V9VPC	-0.165018	1.32247	0.94304	1.3166	1.74051	-0.0969524	-0.231182	-0.333664	1.48748	1.10806	1.48162	1.90552	0.0680657	-0.0661634	-0.168646	8.35997e-06	0.00287946	0.000444659	4.88106e-05	0.704762	0.766584	0.27853
Ssa#GRASP209154483	Metabolism Lipid	Fatty acyl-CoA reductase 1 [Salmo salar]	null	209154483	EOG88PNGT	0.179545	-1.48902	-1.15202	-1.41749	-0.924415	-0.764867	-0.540099	-0.303694	-1.66856	-1.33157	-1.59703	-1.10396	-0.944412	-0.719643	-0.483239	2.35908e-05	0.00015835	5.11636e-05	0.00149611	0.00759064	0.0995249	0.113335
Ssa#GRASP209154489		Tripeptidyl-peptidase 1 [Salmo salar]	tpp1	209154489	EOG8F4T7R	-0.0399967	-0.412436	-0.418606	0.963577	1.47051	1.0515	1.01867	0.93384	-0.372439	-0.378609	1.00357	1.5105	1.09149	1.05867	0.973837	0.0132045	0.0111858	8.65901e-05	1.64165e-05	0.00168944	0.000122557	0.000467333
Ssa#GRASP209154551		iron/zinc purple acid phosphatase-like protein [Salmo salar]	papl	209154551	EOG8T7916	-0.0368145	-1.01016	-1.23366	0.750055	1.27314	1.1374	0.980179	0.914863	-0.973343	-1.19685	0.78687	1.30996	1.17421	1.01699	0.951678	0.00128295	0.000523863	0.0115368	0.00106305	0.000731546	0.00260109	0.000331364
Ssa#GRASP209154559	Metabolism Lipid	4-aminobutyrate aminotransferase, mitochondrial precursor [Salmo salar]	abat	209154559	EOG879G4S	0.142448	-1.01457	-0.800475	-0.923513	-0.924548	-0.871155	-0.259055	-0.488018	-1.15702	-0.942923	-1.06596	-1.067	-1.0136	-0.401504	-0.630466	0.00118377	0.00313703	1.49499e-05	2.49833e-06	0.000484557	0.0238428	0.000313315
Ssa#GRASP209154559	Metabolism Mitochondria	4-aminobutyrate aminotransferase, mitochondrial precursor [Salmo salar]	abat	209154559	EOG879G4S	0.142448	-1.01457	-0.800475	-0.923513	-0.924548	-0.871155	-0.259055	-0.488018	-1.15702	-0.942923	-1.06596	-1.067	-1.0136	-0.401504	-0.630466	0.00118377	0.00313703	1.49499e-05	2.49833e-06	0.000484557	0.0238428	0.000313315
Ssa#GRASP209154569	Metabolism Protease inhibitor	Latexin [Salmo salar]	lxn	209154569	EOG8G4HPB	-0.093781	1.29702	1.18512	1.24868	1.01756	0.970303	0.805182	0.70788	1.3908	1.2789	1.34246	1.11135	1.06408	0.898963	0.801661	0.00088866	0.00122105	0.000250203	0.000745496	0.00100422	0.00840195	0.00177658
Ssa#GRASP209154585	Metabolism Amine	Ornithine decarboxylase 1 [Salmo salar]	odc1	209154585	EOG866WHR	-0.153121	4.6241	2.62539	1.41531	1.78128	0.888169	1.00785	0.925565	4.77723	2.77851	1.56843	1.9344	1.04129	1.16097	1.07869	3.63885e-09	0.000921344	1.35048e-05	0.0139932	0.00604202	0.00366237	9.44875e-05
Ssa#GRASP209154597	Metabolism Protease inhibitor	Glia-derived nexin precursor [Salmo salar]	serpine2	209154597	EOG8BZP0G	0.108202	0.778121	1.33818	1.62663	1.39824	0.605786	0.309347	-0.0605015	0.669918	1.22998	1.51842	1.29003	0.497584	0.201145	-0.168704	0.00438517	2.73843e-05	1.26847e-06	9.56992e-05	0.171313	0.345247	0.615993
Ssa#GRASP209154603	Immune Eicosanoid	Leukotriene A-4 hydrolase [Salmo salar]	lta4h	209154603	EOG8X0NQ0	0.05266	3.01687	3.07914	2.75448	1.7691	0.672032	0.678308	0.75286	2.96421	3.02648	2.70182	1.71644	0.619372	0.625648	0.7002	1.16348e-05	3.60316e-07	5.47129e-07	0.00130008	0.000740862	0.0326155	0.0008224
Ssa#GRASP209154607	Metabolism Ion	Zinc transporter ZIP1 [Salmo salar]	SLC39A1	209154607	EOG8SXP9W	0.0990174	1.85673	1.96278	1.65377	1.66922	1.11553	1.31969	0.849694	1.75771	1.86376	1.55476	1.5702	1.01652	1.22067	0.750677	1.36458e-05	3.42245e-05	2.86362e-05	5.64479e-05	0.0793692	0.00140017	0.00763631
Ssa#GRASP209154611	Cell Stress	Immediate early response 2-2	null	209154611	EOG87H6PJ	-0.175679	4.09201	2.1636	1.32693	1.27066	0.814481	0.340272	0.0905988	4.26768	2.33928	1.50261	1.44634	0.990159	0.51595	0.266278	1.16907e-06	0.000805515	1.29132e-05	0.0130881	0.0884867	0.0767688	0.105009
Ssa#GRASP209154619	Tissue Endocrine	MACRO domain-containing protein 1 [Salmo salar]	macrod1	209154619	EOG847GRZ	-0.0761981	-0.999959	-1.64638	-1.45304	-1.16653	-0.406938	-0.46788	-0.225583	-0.923761	-1.57019	-1.37684	-1.09034	-0.33074	-0.391682	-0.149385	0.00296421	0.000293494	5.28653e-05	0.00904489	0.112179	0.289002	0.527763
Ssa#GRASP209154625		F-box only protein 9 [Salmo salar]	fbxo9	209154625	EOG88WCZV	0.0604345	-1.00702	-0.149076	0.184496	-0.0583231	-1.15306	-1.09222	-1.05579	-1.06746	-0.20951	0.124062	-0.118758	-1.2135	-1.15266	-1.11622	2.92083e-06	0.0953379	0.192219	0.441604	2.75094e-06	1.75824e-05	0.000368373
Ssa#GRASP209154655	Cell cycle	Cell division control protein 42 homolog precursor [Salmo salar]	cdc42l	209154655	EOG876KXZ	-0.0247985	0.99441	1.43219	1.00993	0.586552	0.679324	0.731286	0.66467	1.01921	1.45698	1.03473	0.61135	0.704122	0.756085	0.689469	3.51983e-05	0.000103446	9.0971e-06	0.010289	0.000954823	0.00411982	0.00580807
Ssa#GRASP209154663	Immune T cell	SRC-like-adapter [Salmo salar]	sla1	209154663	EOG8ZGQ9W	0.024635	1.98608	2.33407	1.99242	1.58178	0.866966	1.03987	1.09485	1.96145	2.30944	1.96779	1.55715	0.842331	1.01523	1.07022	0.000285021	9.16037e-07	4.75957e-07	0.000121925	0.00240056	0.000290572	5.50992e-05
Ssa#GRASP209154669	Tissue Differentiation	Hepatocyte growth factor activator precursor [Salmo salar]	HGFAC	209154669	EOG8FTWXB	0.0641063	0.306059	2.57627	1.17307	0.97853	1.80018	1.4081	0.916212	0.241953	2.51216	1.10896	0.914424	1.73607	1.34399	0.852105	0.190471	0.0110739	0.00382217	0.000291288	8.62138e-05	0.00185372	0.032988
Ssa#GRASP209154703	Immune Eicosanoid	Cytochrome P450 4F3 [Salmo salar]	cyp4f3	209154703	EOG8FFDZH	0.0173225	2.44837	2.54431	2.43447	1.05874	-0.752857	-0.592357	-0.720814	2.43105	2.52698	2.41715	1.04142	-0.77018	-0.60968	-0.738137	5.23346e-05	3.77006e-06	1.78578e-06	0.00271273	0.0104157	0.0242745	0.00146369
Ssa#GRASP209154703	Metabolism Xenobiotic	Cytochrome P450 4F3 [Salmo salar]	cyp4f3	209154703	EOG8FFDZH	0.0173225	2.44837	2.54431	2.43447	1.05874	-0.752857	-0.592357	-0.720814	2.43105	2.52698	2.41715	1.04142	-0.77018	-0.60968	-0.738137	5.23346e-05	3.77006e-06	1.78578e-06	0.00271273	0.0104157	0.0242745	0.00146369
Ssa#GRASP209154703	Metabolism P450	Cytochrome P450 4F3 [Salmo salar]	cyp4f3	209154703	EOG8FFDZH	0.0173225	2.44837	2.54431	2.43447	1.05874	-0.752857	-0.592357	-0.720814	2.43105	2.52698	2.41715	1.04142	-0.77018	-0.60968	-0.738137	5.23346e-05	3.77006e-06	1.78578e-06	0.00271273	0.0104157	0.0242745	0.00146369
Ssa#GRASP209154713	Metabolism Lipid	Proactivator polypeptide precursor [Salmo salar]	psap	209154713	EOG8RFMQF	0.0758454	0.235299	0.424143	1.33591	1.68473	1.64782	1.44668	1.22402	0.159454	0.348298	1.26006	1.60889	1.57197	1.37084	1.14818	0.464877	0.151376	3.23633e-05	8.99287e-05	0.000156835	0.00161352	0.00126879
Ssa#GRASP209154713	Cell Lysosome	Proactivator polypeptide precursor [Salmo salar]	psap	209154713	EOG8RFMQF	0.0758454	0.235299	0.424143	1.33591	1.68473	1.64782	1.44668	1.22402	0.159454	0.348298	1.26006	1.60889	1.57197	1.37084	1.14818	0.464877	0.151376	3.23633e-05	8.99287e-05	0.000156835	0.00161352	0.00126879
Ssa#GRASP209154733		B-cell CLL/lymphoma 7 protein family member B [Salmo salar]	bcl7bb	209154733	EOG8XSMP1	0.202337	-1.81135	-1.16788	-1.02737	-0.83843	-0.427631	-0.232392	-0.120156	-2.01368	-1.37021	-1.22971	-1.04077	-0.629968	-0.434729	-0.322493	8.68086e-05	0.000878243	0.00037317	0.000613937	0.00461993	0.0293408	0.0731071
Ssa#GRASP209154741	Cell Myofiber	Tropomyosin alpha-4 chain [Salmo salar]	tpm4a	209154741	EOG84J3H5	0.0920238	2.33471	2.81655	1.82255	1.56409	1.31568	0.802356	0.636567	2.24269	2.72453	1.73053	1.47207	1.22365	0.710332	0.544543	1.73275e-05	9.17491e-06	0.000294927	6.36601e-05	0.00451459	0.0983274	0.0137985
Ssa#GRASP209154747	Unknown Uncertain	Eukaryotic peptide chain release factor GTP-binding subunit ERF3B [Salmo salar]	gspt1l	209154747	EOG8DZ2RX	0.075345	1.64347	1.22118	0.88779	1.14292	0.765399	0.709726	0.709329	1.56812	1.14583	0.812445	1.06758	0.690054	0.634381	0.633984	7.83414e-06	2.6692e-05	0.000539763	0.000183349	0.000782581	0.00210731	0.000830246
Ssa#GRASP209154753	Cell Nucleus	Importin subunit alpha-2 [Salmo salar]	kpna2	209154753	EOG8PZK4F	0.044777	1.46366	1.15245	1.06342	1.07583	0.71943	0.617939	0.601744	1.41889	1.10768	1.01865	1.03105	0.674652	0.573162	0.556967	3.11236e-05	0.000244524	0.00061697	8.28138e-05	0.00794482	0.0138064	0.00394861
Ssa#GRASP209154821	Immune Cytokine receptor	Granulocyte colony-stimulating factor receptor precursor [Salmo salar]	csf3r	209154821	EOG8F1Z0K	-0.0518988	2.97071	3.17232	2.79583	2.59273	0.907868	0.995791	0.532377	3.02261	3.22422	2.84773	2.64463	0.959766	1.04769	0.584276	1.44885e-06	5.43424e-08	5.53754e-06	1.9176e-06	0.000687234	0.00316031	0.0212963
Ssa#GRASP209154863	Immune Lymphocyte	SH3 protein expressed in lymphocytes [Salmo salar]	BX004980.1	209154863	EOG86419C	0.0248775	2.12357	2.58485	2.22705	2.22093	0.975089	0.898989	0.558045	2.0987	2.55997	2.20217	2.19605	0.950211	0.874112	0.533167	0.000376552	1.73512e-06	1.5465e-06	2.01568e-05	0.00215884	0.0031613	0.0157387
Ssa#GRASP209154877		Adenylosuccinate synthetase isozyme 1 [Salmo salar]	adssl1	209154877	EOG8GJ0M1	0.048239	-1.95066	-2.91718	-3.52967	-2.17949	-1.25806	-0.798576	-0.161862	-1.9989	-2.96542	-3.57791	-2.22772	-1.3063	-0.846815	-0.210101	0.00248625	0.000634915	6.30084e-05	0.00320565	0.0432468	0.245549	0.731279
Ssa#GRASP209154885		14-3-3 protein beta/alpha-1 [Salmo salar]	ywhabb	209154885	EOG8HHQ0X	0.0951257	0.807592	2.06555	1.64673	1.19928	0.787209	0.623375	0.377558	0.712466	1.97042	1.55161	1.10416	0.692083	0.528249	0.282432	0.00523424	1.44454e-05	1.31723e-05	0.000133098	0.0130372	0.0475877	0.224114
Ssa#GRASP209154901		P2X purinoceptor 4 [Salmo salar]	p2rx4a	209154901	EOG8RFMQG	0.0794434	-0.120742	0.307112	0.80865	1.21952	1.58007	1.59056	1.4787	-0.200186	0.227668	0.729206	1.14007	1.50062	1.51112	1.39926	0.0639873	0.0529409	0.000289836	2.96116e-06	2.42838e-08	3.84989e-06	0.000291607
Ssa#GRASP209154927		phosphatase methylesterase 1 [Salmo salar]	ppme1	209154927	EOG8VT6VF	0.112144	-0.997632	-1.37758	-0.952341	-0.718746	-0.542754	0.100668	0.222993	-1.10978	-1.48972	-1.06449	-0.83089	-0.654899	-0.0114767	0.110849	0.00121691	1.81287e-05	0.00029199	0.00336572	0.182723	0.969737	0.637147
Ssa#GRASP209154937	Cell Cytoskeleton keratin	Keratin, type II cytoskeletal 8 [Salmo salar]	krt8	209154937	EOG8CC4ZQ	0.162177	0.810904	1.28823	1.35519	1.52174	1.74869	1.44289	1.38147	0.648727	1.12605	1.19301	1.35956	1.58651	1.28071	1.2193	0.00393282	0.000347111	7.54424e-05	0.000114662	3.51598e-05	0.00499866	0.000112155
Ssa#GRASP209154963	Tissue ECM	Protein-lysine 6-oxidase	lox	209154963	EOG8G7CWF	0.0975368	-0.734741	-2.22276	-1.73571	0.071467	1.92779	1.80663	1.51666	-0.832278	-2.32029	-1.83324	-0.0260698	1.83025	1.70909	1.41913	0.0496937	0.000309453	0.000580959	0.823727	1.51909e-05	0.000472702	0.000132239
Ssa#GRASP209154971	Cell GTP signaling	GP183_SALSA RecName: Full=G-protein coupled receptor 183	gpr183a	209154971	EOG85QJBB	0.0535029	0.767788	0.92513	1.43752	1.27771	1.053	1.14279	0.935846	0.714286	0.871627	1.38402	1.22421	0.9995	1.08929	0.882343	0.0459909	0.00240439	3.14228e-07	8.10382e-05	4.45706e-05	0.000142582	5.62635e-05
Ssa#GRASP209155061	Cell cycle	Cyclin-dependent kinase inhibitor 1B [Salmo salar]	cdkn1bl	209155061	EOG8KWKRV	-0.222005	-1.80595	-1.71618	-1.57008	-1.66152	-1.30389	-0.97275	-1.25717	-1.58394	-1.49417	-1.34807	-1.43952	-1.08188	-0.750745	-1.03516	5.91352e-05	0.00014502	0.000194373	0.000128571	0.00167836	0.00646818	0.000310921
Ssa#GRASP209155091	Cell Folding, protein modification	78 kDa glucose-regulated protein [Salmo salar]	hspa5	209155091	EOG873QNS	0.266433	1.64809	2.4556	1.5849	1.58317	1.2683	1.13196	0.993807	1.38165	2.18917	1.31847	1.31674	1.00186	0.86553	0.727374	0.000223975	0.000121564	5.57372e-05	0.000614474	0.000935432	0.00126799	0.00547556
Ssa#GRASP209155093	Immune Lymphocyte	Fermitin family	fermt3a	209155093	EOG86HH76	0.0442339	0.885782	1.62343	2.04888	1.94288	1.05042	0.85977	0.853136	0.841548	1.57919	2.00464	1.89864	1.00619	0.815536	0.808903	0.00691082	2.57812e-05	2.86374e-06	4.00654e-05	0.000387562	0.00478813	0.00271379
Ssa#GRASP209155093	Tissue Hematopoiesis	Fermitin family	fermt3a	209155093	EOG86HH76	0.0442339	0.885782	1.62343	2.04888	1.94288	1.05042	0.85977	0.853136	0.841548	1.57919	2.00464	1.89864	1.00619	0.815536	0.808903	0.00691082	2.57812e-05	2.86374e-06	4.00654e-05	0.000387562	0.00478813	0.00271379
Ssa#GRASP209155097		Sugar phosphate exchanger 2 [Salmo salar]	slc37a2	209155097	EOG83V0S9	-0.141497	1.17568	0.863246	1.46911	1.60976	-0.108237	-0.0327385	-0.14601	1.31718	1.00474	1.61061	1.75126	0.0332602	0.108759	-0.00451275	6.72515e-06	0.000129571	5.07477e-06	1.35323e-06	0.860393	0.518125	0.982999
Ssa#GRASP209155167	Cell Stress	Transmembrane emp24 domain-containing protein 9 precursor [Salmo salar]	tmed9	209155167	EOG8934GG	-0.047325	2.37409	2.01321	0.870131	1.03429	0.62879	0.231263	0.1488	2.42141	2.06053	0.917456	1.08162	0.676115	0.278588	0.196125	1.04516e-06	4.95392e-05	0.000139851	0.000311774	0.00322604	0.158283	0.162099
Ssa#GRASP209155205	Tissue ECM	Hyaluronidase-2 precursor [Salmo salar]	hyal3	209155205	EOG8TB58G	0.0741113	2.89098	2.13512	2.00007	1.04305	-0.0494047	-0.0437628	0.114033	2.81687	2.06101	1.92596	0.968937	-0.123516	-0.117874	0.0399217	2.10693e-05	5.15368e-06	3.5795e-05	0.00287129	0.567635	0.595534	0.79282
Ssa#GRASP209155213	Tissue Adhesion	Gap junction beta-6 protein [Salmo salar]	cx30.3	209155213	EOG8FXS5W	0.153268	2.06049	2.8143	3.3881	3.31141	2.19032	1.9841	1.94675	1.90723	2.66103	3.23483	3.15814	2.03705	1.83083	1.79348	0.000275498	1.52742e-05	2.51084e-06	9.63229e-06	0.00040061	0.000447498	0.000917796
Ssa#GRASP209155229	Tissue glycan	UTP--glucose-1-phosphate uridylyltransferase [Salmo salar]	ugp2b	209155229	EOG81RQRP	0.130144	-1.12051	-1.89792	-1.64701	-1.13856	-0.880485	-0.658579	-0.640375	-1.25066	-2.02806	-1.77715	-1.26871	-1.01063	-0.788723	-0.770519	0.000478158	0.000700564	0.000149367	0.0153886	0.00447781	0.115321	0.0275878
Ssa#GRASP209155243	Immune Effector	Complement component 9, Perforin-1 precursor	null	209155243	EOG8S1V4S	0.463365	-1.69343	-1.59665	-1.31418	-0.873709	-0.00966966	-0.114111	0.653838	-2.15679	-2.06001	-1.77754	-1.33707	-0.473035	-0.577477	0.190473	1.71814e-05	1.79828e-05	9.76447e-05	0.000793596	0.276733	0.0349989	0.522959
Ssa#GRASP209155273	Tissue Erythrocyte, globin	Carbonic anhydrase, CAH	cahz	209155273	EOG8FTWZ1	0.0422944	3.05962	2.14221	1.8365	2.14049	1.425	0.86079	0.60284	3.01732	2.09991	1.79421	2.09819	1.3827	0.818496	0.560546	0.00357253	0.00512943	0.00024778	0.00028182	0.00794142	0.0921394	0.168574
Ssa#GRASP209155313	Cell Redox	Arrestin domain-containing protein 2 [Salmo salar]	arrdc2	209155313	EOG898VXZ	-0.324629	-2.79846	-3.34113	-2.65239	-2.46478	-2.60003	-2.28029	-2.89748	-2.47383	-3.0165	-2.32776	-2.14015	-2.2754	-1.95566	-2.57285	3.69143e-05	1.15421e-05	2.67589e-05	5.80445e-06	2.44587e-05	5.58423e-06	4.53753e-07
Ssa#GRASP209155425	Tissue Neural	Myelin proteolipid protein [Salmo salar]	plp1b	209155425	EOG8WDF90	0.191321	-1.16685	-1.77636	-1.83732	-1.74811	-1.62322	-1.58656	-1.11998	-1.35817	-1.96768	-2.02864	-1.93943	-1.81454	-1.77789	-1.3113	0.00283354	1.20468e-05	5.10066e-05	2.40343e-05	0.000532159	4.9966e-05	0.00215841
Ssa#GRASP209155489	Cell Folding, protein modification	Heat shock cognate 71 kDa protein [Salmo salar]	hspa8	209155489	EOG86HH77	-0.095778	1.32077	1.36054	1.08309	0.959949	1.07493	1.33044	0.771125	1.41655	1.45632	1.17887	1.05573	1.1707	1.42622	0.866903	6.2198e-07	1.21447e-06	8.87026e-05	0.000135232	2.85578e-05	7.30718e-05	0.017749
Ssa#GRASP209155583	Immune Lymphocyte	Fermitin family homolog 3 [Salmo salar]	fermt3b	209155583	EOG86HH76	0.0884463	1.63744	2.35993	2.71925	2.42574	1.14071	0.988203	0.914807	1.54899	2.27148	2.6308	2.3373	1.05227	0.899757	0.82636	0.000342115	3.73405e-06	1.81169e-06	5.70316e-06	0.0006159	0.00131354	0.00350799
Ssa#GRASP209155613	Metabolism Lipid	Elongation of very long chain fatty acids protein 1 [Salmo salar]	elovl1b	209155613	EOG85QJBF	-0.0329219	1.64754	2.29605	1.21833	0.598085	0.163828	0.115972	0.0835759	1.68046	2.32898	1.25125	0.631006	0.19675	0.148894	0.116498	4.10011e-06	3.85371e-05	0.000265448	0.00656047	0.20839	0.646879	0.397231
Ssa#GRASP209155623	Metabolism Protein biosynthesis	60S ribosomal protein L5 [Salmo salar]	rpl5b	209155623	EOG8Z63KT	0.116169	-0.543922	-0.0630105	-0.4801	-0.606738	-2.02618	-1.84839	-1.70797	-0.660091	-0.179179	-0.596268	-0.722907	-2.14235	-1.96455	-1.82414	0.0302765	0.464684	0.0346696	0.0178353	3.42684e-05	7.71613e-05	4.26595e-05
Ssa#GRASP209155647	Cell Lysosome	Cathepsin K precursor [Salmo salar]	ctsk	209155647	EOG8NGHJQ	0.188726	0.0303532	-0.296977	0.945221	1.66905	3.21251	3.14778	2.79288	-0.158373	-0.485703	0.756495	1.48032	3.02378	2.95906	2.60415	0.470093	0.0905688	0.00146237	8.59218e-06	6.11745e-07	7.59826e-06	3.44137e-05
Ssa#GRASP209155647	Metabolism Protease	Cathepsin K precursor [Salmo salar]	ctsk	209155647	EOG8NGHJQ	0.188726	0.0303532	-0.296977	0.945221	1.66905	3.21251	3.14778	2.79288	-0.158373	-0.485703	0.756495	1.48032	3.02378	2.95906	2.60415	0.470093	0.0905688	0.00146237	8.59218e-06	6.11745e-07	7.59826e-06	3.44137e-05
Ssa#GRASP209155663	Immune regulator	TSC22 domain family protein 3 [Salmo salar]	tsc22d3	209155663	EOG80K8Z1	-0.219601	-1.45435	-1.70449	-1.44108	-1.4559	-1.21144	-0.968914	-1.57537	-1.23475	-1.48488	-1.22148	-1.23629	-0.991844	-0.749313	-1.35577	0.00256068	0.00291882	0.000678877	0.000782176	0.00806607	0.0386703	0.000723543
Ssa#GRASP209155689	Metabolism Calcium	Calcium-binding mitochondrial carrier protein Aralar1 [Salmo salar]	slc25a12	209155689	EOG8M66F1	0.0343328	-0.927376	-1.94503	-2.21094	-1.7303	-1.25297	-0.810245	-0.556534	-0.961708	-1.97937	-2.24527	-1.76463	-1.2873	-0.844577	-0.590867	0.00638145	0.00123154	1.77719e-05	0.000207858	0.0117646	0.0182534	0.0652165
Ssa#GRASP209155689	Metabolism Mitochondria	Calcium-binding mitochondrial carrier protein Aralar1 [Salmo salar]	slc25a12	209155689	EOG8M66F1	0.0343328	-0.927376	-1.94503	-2.21094	-1.7303	-1.25297	-0.810245	-0.556534	-0.961708	-1.97937	-2.24527	-1.76463	-1.2873	-0.844577	-0.590867	0.00638145	0.00123154	1.77719e-05	0.000207858	0.0117646	0.0182534	0.0652165
Ssa#GRASP209155705	Immune TNF	Mitogen-activated protein kinase 13 [Salmo salar]	mapk13	209155705	EOG8GTMB3	-0.0270964	1.36218	1.76626	1.08048	0.306829	0.00686952	0.0983079	0.00707196	1.38928	1.79335	1.10758	0.333925	0.0339659	0.125404	0.0341683	6.9849e-06	2.4897e-05	5.58893e-05	0.0937145	0.7871	0.476579	0.825098
Ssa#GRASP209155737	Tissue Neural	Nicotinic acid receptor 1 [Salmo salar]	gpr81-3	209155737	EOG8H472T	-0.154761	2.70142	2.54174	1.70373	1.1063	-0.394724	-0.297426	-0.567481	2.85618	2.6965	1.85849	1.26106	-0.239963	-0.142665	-0.41272	0.000211842	4.0536e-05	4.62188e-05	0.0112356	0.356899	0.510253	0.0429118
Ssa#GRASP209155747	Metabolism Lipid	Aldehyde dehydrogenase	CR848784.2	209155747	EOG8NCN9Q	0.131537	-0.301484	0.834043	1.81247	1.95156	1.7014	1.10536	1.26123	-0.433021	0.702506	1.68094	1.82002	1.56986	0.973824	1.12969	0.0367768	0.00555851	0.000971914	0.000733007	6.64595e-05	0.001317	0.00513839
Ssa#GRASP209155773	Tissue Hematopoiesis	Tyrosine-protein kinase HCK	lyn	209155773	EOG80S1CG	0.0197025	0.173243	0.745212	1.40757	1.36177	1.14277	0.955233	0.863755	0.15354	0.725509	1.38787	1.34206	1.12307	0.93553	0.844053	0.494111	3.63103e-05	5.56932e-06	1.63924e-05	0.000203132	0.000690456	2.92994e-05
Ssa#GRASP209155797	Cell GTP signaling	Regulator of G-protein signaling 14 [Salmo salar]	rgs14a	209155797	EOG89PBWH	-0.105187	2.3615	2.21363	1.63287	1.20981	0.588709	0.322113	0.63966	2.46668	2.31882	1.73806	1.315	0.693896	0.427299	0.744846	2.31169e-05	0.000376848	7.31059e-06	0.00153	0.0173042	0.232375	0.00896379
Ssa#GRASP209155811	Tissue Growth factor	Angiotensinogen [Salmo salar]	agt	209155811	EOG8WWSGD	-0.035834	2.66594	3.17887	2.13262	1.91581	0.33711	0.165016	0.188113	2.70178	3.21471	2.16846	1.95165	0.372944	0.20085	0.223947	0.000134976	4.88915e-06	0.000748129	0.0144377	0.213239	0.349232	0.246108
Ssa#GRASP209155827		Proline synthetase co-transcribed bacterial homolog protein [Salmo salar]	prosc	209155827	EOG86419D	0.0763449	-0.735223	-0.905142	-1.30495	-1.26396	-1.0376	-0.774447	-0.930921	-0.811567	-0.981486	-1.3813	-1.3403	-1.11394	-0.850792	-1.00727	0.00272539	0.000911031	2.78773e-05	0.000848099	0.000178576	0.0702597	0.00922025
Ssa#GRASP209155831		TPA_exp: claudin 31 [Salmo salar]	cldnk	209155831	EOG8Q85W6	-0.113609	-0.647661	-1.06157	-1.55219	-1.6494	-1.87485	-1.6257	-1.31508	-0.534052	-0.947959	-1.43858	-1.5358	-1.76124	-1.51209	-1.20147	0.0199869	0.00146852	6.92248e-05	6.51734e-05	5.16988e-05	0.000863202	0.00150692
Ssa#GRASP209155845	Tissue Neural	Myelin-associated glycoprotein	si:ch211-171h4.5	209155845	EOG8T1JKM	-0.0299825	3.17854	3.20547	3.15108	3.04419	2.48513	2.77296	2.34453	3.20853	3.23545	3.18106	3.07417	2.51511	2.80294	2.37451	1.12661e-05	8.58792e-07	6.34961e-08	5.59215e-07	0.000114246	1.44544e-07	3.05722e-05
Ssa#GRASP209155845	Tissue glycan	Myelin-associated glycoprotein	si:ch211-171h4.5	209155845	EOG8T1JKM	-0.0299825	3.17854	3.20547	3.15108	3.04419	2.48513	2.77296	2.34453	3.20853	3.23545	3.18106	3.07417	2.51511	2.80294	2.37451	1.12661e-05	8.58792e-07	6.34961e-08	5.59215e-07	0.000114246	1.44544e-07	3.05722e-05
Ssa#GRASP209155851	Immune protease	Matrix metalloproteinase-9	mmp9	209155851	EOG8PZK44	-0.438895	6.27905	6.56389	4.23977	3.39723	1.25625	1.15038	0.797832	6.71794	7.00278	4.67866	3.83613	1.69514	1.58928	1.23673	4.64165e-08	3.97608e-07	8.15091e-06	0.000176699	0.0339477	0.0164622	0.0138644
Ssa#GRASP209155851	Metabolism Protease	Matrix metalloproteinase-9	mmp9	209155851	EOG8PZK44	-0.438895	6.27905	6.56389	4.23977	3.39723	1.25625	1.15038	0.797832	6.71794	7.00278	4.67866	3.83613	1.69514	1.58928	1.23673	4.64165e-08	3.97608e-07	8.15091e-06	0.000176699	0.0339477	0.0164622	0.0138644
Ssa#GRASP209155867	Unknown Uncertain	Peroxisomal biogenesis factor 7	wdr77	209155867	EOG8SFB42	0.207384	1.58924	2.05088	1.51806	1.30619	1.23525	1.00601	0.959325	1.38186	1.8435	1.31068	1.09881	1.02787	0.798623	0.751941	0.000850331	0.000219569	0.00151292	0.00506649	0.00607415	0.0753016	0.0279194
Ssa#GRASP209155875	Tissue Intestine, digestion	Digestive cysteine proteinase 2 precursor [Salmo salar]	null	209155875	EOG8N05BN	-0.0830566	-0.349089	-0.34664	1.41913	1.95641	1.02923	0.879014	0.84996	-0.266033	-0.263583	1.50218	2.03947	1.11228	0.96207	0.933017	0.126356	0.176136	1.43529e-05	5.74539e-06	0.000101141	0.00154854	0.00155244
Ssa#GRASP209155893	Cell Myofiber	Tropomyosin-1 alpha chain [Salmo salar]	tpm1	209155893	EOG8BG9TV	0.305739	-0.6606	-1.50555	-1.23248	-0.087873	1.42018	1.54545	1.33218	-0.966339	-1.81128	-1.53822	-0.393612	1.11444	1.23971	1.02644	0.00064894	3.98899e-05	0.000126331	0.135973	0.00547012	9.31545e-05	0.00939215
Ssa#GRASP209155899	Metabolism Protease	Procollagen C-endopeptidase enhancer 1 precursor [Salmo salar]	si:ch211-237l4.5	209155899	EOG8MGT54	0.421193	-0.817156	-1.78475	-0.652497	0.841944	1.60406	1.48986	1.20672	-1.23835	-2.20595	-1.07369	0.420751	1.18287	1.06866	0.785527	0.000910282	0.000223803	0.00937989	0.0093305	1.5685e-05	0.00155045	2.20458e-05
Ssa#GRASP209155899	Tissue ECM	Procollagen C-endopeptidase enhancer 1 precursor [Salmo salar]	si:ch211-237l4.5	209155899	EOG8MGT54	0.421193	-0.817156	-1.78475	-0.652497	0.841944	1.60406	1.48986	1.20672	-1.23835	-2.20595	-1.07369	0.420751	1.18287	1.06866	0.785527	0.000910282	0.000223803	0.00937989	0.0093305	1.5685e-05	0.00155045	2.20458e-05
Ssa#GRASP209155905	Cell Surface	Alpha-1,3-fucosyltransferase [Salmo salar]	fut7	209155905	EOG8SFB4H	0.094319	0.440653	0.850876	1.32394	1.1896	1.15592	1.08454	1.05959	0.346334	0.756557	1.22962	1.09528	1.0616	0.990224	0.965268	0.057177	0.00179462	3.13134e-06	7.96592e-06	0.000408765	0.000216939	0.00144128
Ssa#GRASP209155905	Tissue glycan	Alpha-1,3-fucosyltransferase [Salmo salar]	fut7	209155905	EOG8SFB4H	0.094319	0.440653	0.850876	1.32394	1.1896	1.15592	1.08454	1.05959	0.346334	0.756557	1.22962	1.09528	1.0616	0.990224	0.965268	0.057177	0.00179462	3.13134e-06	7.96592e-06	0.000408765	0.000216939	0.00144128
Ssa#GRASP209155915		Zinc transporter 7 [Salmo salar]	slc30a7	209155915	EOG8HX5ZC	0.182804	0.727596	1.27765	1.01213	1.37157	1.39558	1.20809	1.14834	0.544792	1.09485	0.82933	1.18877	1.21278	1.02529	0.965532	7.67547e-05	0.00107381	0.000116256	2.87888e-06	6.99e-06	0.00344836	0.000148463
Ssa#GRASP209155931	Cell Reticulum	ADP-ribosylation factor-like protein 4C [Salmo salar]	arl4cb	209155931	EOG88GX25	-0.0554026	2.40381	1.39075	1.10245	1.15034	-0.00788713	-0.173954	-0.128132	2.45922	1.44616	1.15786	1.20574	0.0475155	-0.118551	-0.072729	6.92564e-06	0.000865878	2.73013e-07	0.00178652	0.840436	0.403712	0.690249
Ssa#GRASP209155937	Cell cytoskeleton	Microfibrillar-associated protein 3-like precursor [Salmo salar]	null	209155937	EOG8B8KB4	0.0306692	-1.08468	-1.65583	-1.267	-0.667	-0.119403	0.0726635	-0.0306024	-1.11536	-1.6865	-1.29767	-0.697669	-0.150072	0.0419942	-0.0612717	7.82355e-05	6.46416e-05	8.23661e-06	0.00512459	0.169585	0.796437	0.812889
Ssa#GRASP209156007	Tissue Neural	Transient receptor potential cation channel subfamily V member 1 [Salmo salar]	TRPV1	209156007	EOG8FFDZJ	-0.137264	0.252647	0.9558	1.71446	1.90036	1.28193	1.34179	1.02013	0.389911	1.09306	1.85173	2.03763	1.4192	1.47906	1.15739	0.0263469	0.000172212	1.19408e-09	5.31719e-07	7.21869e-06	3.4916e-06	0.000633594
Ssa#GRASP209156027	Immune T cell	T cell immune regulator	null	209156027	EOG8C2J6X	-0.0710451	0.658516	1.18294	1.74414	1.66492	0.69574	0.592638	0.502884	0.729561	1.25399	1.81518	1.73596	0.766785	0.663684	0.573929	0.00455389	0.000121638	2.73829e-07	2.08985e-06	0.00173566	0.00976065	0.00925579
Ssa#GRASP209156039	Tissue ECM collagen	Adiponectin	c1qtnf5	209156039	EOG88SHS3	0.24055	-0.159016	0.126406	0.955575	2.23954	3.54032	3.19911	2.64306	-0.399566	-0.114144	0.715025	1.99899	3.29977	2.95856	2.40251	0.0607949	0.651497	0.0304905	1.64247e-05	1.59304e-06	3.01088e-06	0.000261136
Ssa#GRASP209156079	Tissue Differentiation	Secreted frizzled-related protein 1 precursor [Salmo salar]	sfrp1a	209156079	NULL	0.168998	0.0613928	0.370303	0.78632	1.22388	1.94599	1.46675	1.20753	-0.107605	0.201305	0.617321	1.05488	1.77699	1.29775	1.03853	0.395296	0.164392	0.00171724	4.47512e-05	3.22204e-05	6.51671e-05	0.0089935
Ssa#GRASP209156091	Immune protease	MMP 13 or Collagenase 3	mmp13a	209156091	EOG8GMVTP	-0.38103	6.24478	6.93723	4.36068	2.5865	0.601632	0.187704	-0.27129	6.62581	7.31826	4.74171	2.96753	0.982662	0.568734	0.10974	1.61167e-07	9.93546e-07	6.31697e-06	0.00961284	0.245432	0.412924	0.740117
Ssa#GRASP209156091	Metabolism Protease	MMP 13 or Collagenase 3	mmp13a	209156091	EOG8GMVTP	-0.38103	6.24478	6.93723	4.36068	2.5865	0.601632	0.187704	-0.27129	6.62581	7.31826	4.74171	2.96753	0.982662	0.568734	0.10974	1.61167e-07	9.93546e-07	6.31697e-06	0.00961284	0.245432	0.412924	0.740117
Ssa#GRASP209156157	Tissue Differentiation	Follistatin-related protein 1 [Salmo salar]	fstl1b	209156157	EOG82V9DN	0.0992413	-0.482033	-1.59312	-0.806337	-0.137312	1.60536	1.67781	1.32502	-0.581274	-1.69236	-0.905578	-0.236554	1.50612	1.57856	1.22577	0.00846842	0.000269238	0.000449454	0.0450742	5.7327e-05	3.1888e-05	0.00118518
Ssa#GRASP209156159	Immune Lymphocyte	Transcription factor MafB [Salmo salar]	mafb	209156159	EOG818CM5	-0.067402	-0.697517	0.574002	2.27407	2.36919	1.57613	1.25231	1.21679	-0.630115	0.641404	2.34148	2.43659	1.64353	1.31971	1.28419	0.0233709	0.0447036	8.32414e-06	7.47744e-05	0.00023861	0.00408737	0.000412005
Ssa#GRASP209156159	Tissue Differentiation	Transcription factor MafB [Salmo salar]	mafb	209156159	EOG818CM5	-0.067402	-0.697517	0.574002	2.27407	2.36919	1.57613	1.25231	1.21679	-0.630115	0.641404	2.34148	2.43659	1.64353	1.31971	1.28419	0.0233709	0.0447036	8.32414e-06	7.47744e-05	0.00023861	0.00408737	0.000412005
Ssa#GRASP209156159	Tissue Hematopoiesis	Transcription factor MafB [Salmo salar]	mafb	209156159	EOG818CM5	-0.067402	-0.697517	0.574002	2.27407	2.36919	1.57613	1.25231	1.21679	-0.630115	0.641404	2.34148	2.43659	1.64353	1.31971	1.28419	0.0233709	0.0447036	8.32414e-06	7.47744e-05	0.00023861	0.00408737	0.000412005
Ssa#GRASP209156159	Cell transcription factor	Transcription factor MafB [Salmo salar]	mafb	209156159	EOG818CM5	-0.067402	-0.697517	0.574002	2.27407	2.36919	1.57613	1.25231	1.21679	-0.630115	0.641404	2.34148	2.43659	1.64353	1.31971	1.28419	0.0233709	0.0447036	8.32414e-06	7.47744e-05	0.00023861	0.00408737	0.000412005
Ssa#GRASP209156215	Cell Folding, protein modification	DnaJ homolog subfamily C member 3 [Salmo salar]	dnajc3	209156215	EOG8282ZB	0.102526	0.997584	1.43202	1.04941	1.35797	1.13439	0.794829	0.663638	0.895058	1.3295	0.946889	1.25545	1.03187	0.692303	0.561112	0.000598384	9.6919e-05	0.000301367	3.2149e-05	0.000334718	0.00806318	0.00485067
Ssa#GRASP209156245	Immune Effector	Neutrophil cytosolic factor	ncf4	209156245	EOG8S4QDC	0.0666362	2.77522	3.07836	2.72685	1.83402	1.49649	1.19262	1.11925	2.70858	3.01173	2.66022	1.76739	1.42985	1.12598	1.05261	8.34749e-06	2.18122e-07	2.07327e-06	0.000136578	0.000412432	0.000150242	0.000131569
Ssa#GRASP209156247		Hydroxyacylglutathione hydrolase [Salmo salar]	hagh	209156247	EOG8GB84G	-0.112897	-1.14067	-0.770759	-1.12162	-1.14331	-1.22502	-1.04387	-0.832189	-1.02777	-0.657862	-1.00873	-1.03041	-1.11213	-0.930971	-0.719292	0.00533566	0.0332854	0.0027408	0.00508325	0.00648896	0.0820476	0.0613355
Ssa#GRASP209156259	Cell Signaling	Activin receptor type-1B precursor [Salmo salar]	acvr1b	209156259	EOG8ZSB0Z	-0.0766452	1.5247	2.30628	1.0832	0.605566	-0.111118	-0.00980455	0.0187681	1.60135	2.38293	1.15984	0.682211	-0.0344723	0.0668407	0.0954133	1.02285e-06	8.74656e-07	0.000683715	0.00029992	0.72975	0.766843	0.402771
Ssa#GRASP209156265	Tissue Neural	Synuclein [Salmo salar]	sncgb	209156265	EOG86153D	-0.115694	-1.08056	-1.92206	-2.10569	-1.97032	-1.66731	-1.43633	-1.29659	-0.964865	-1.80636	-1.98999	-1.85462	-1.55162	-1.32064	-1.1809	0.00672737	6.45936e-05	3.43951e-05	0.000231349	0.000596329	0.000951703	0.000955178
Ssa#GRASP209156275		Phosphotriesterase-related protein [Salmo salar]	pter	209156275	EOG88SHR4	0.21109	-1.18405	-1.74323	-0.942143	-0.853923	-0.0317718	0.0877735	0.14125	-1.39514	-1.95432	-1.15323	-1.06501	-0.242862	-0.123316	-0.0698398	7.11822e-05	8.50842e-06	5.65665e-05	0.000175954	0.214179	0.532003	0.509902
Ssa#GRASP209730301	Immune Lymphocyte	Leukocyte surface antigen CD53 [Salmo salar]	null	209730301	EOG8QVDB3	-0.0547191	1.05723	1.38844	2.16019	2.25622	0.974691	0.9344	0.798831	1.11195	1.44316	2.21491	2.31094	1.02941	0.989119	0.85355	0.00105097	3.98314e-06	4.48539e-07	1.67052e-06	0.00199146	0.00131529	0.0028127
Ssa#GRASP209730301	Tissue Hematopoiesis	Leukocyte surface antigen CD53 [Salmo salar]	null	209730301	EOG8QVDB3	-0.0547191	1.05723	1.38844	2.16019	2.25622	0.974691	0.9344	0.798831	1.11195	1.44316	2.21491	2.31094	1.02941	0.989119	0.85355	0.00105097	3.98314e-06	4.48539e-07	1.67052e-06	0.00199146	0.00131529	0.0028127
Ssa#GRASP209730363	Cell Myofiber	Myozenin-2 [Salmo salar]	myoz2a	209730363	EOG8TMS0K	0.294016	-1.11429	-1.52539	-1.1614	-0.500246	-0.133466	0.389737	0.28287	-1.40831	-1.8194	-1.45542	-0.794261	-0.427482	0.0957207	-0.0111456	0.000428434	0.000959399	0.000516207	0.0193434	0.206955	0.772841	0.973655
Ssa#GRASP209730423		Leucine-rich repeat-containing protein 20 [Salmo salar]	lrrc20	209730423	EOG8XD4Q5	0.256198	-1.61609	-2.57908	-2.06547	-1.14231	-0.237835	-0.022436	0.150173	-1.87228	-2.83528	-2.32167	-1.39851	-0.494033	-0.278635	-0.106025	0.000324698	0.000101261	0.000300589	0.00497299	0.124298	0.596826	0.819279
Ssa#GRASP209730443		Epididymal secretory protein E1 precursor [Salmo salar]	npc2	209730443	EOG8B5Q4C	-0.0267546	0.467018	1.07472	1.48419	1.45766	1.0473	0.926928	0.89551	0.493773	1.10147	1.51094	1.48441	1.07405	0.953683	0.922265	0.000841217	0.000218044	9.88694e-06	4.49625e-06	0.000232881	0.00453471	0.000125075
Ssa#GRASP209730515		ADP-ribosylation factor-like protein 4D [Salmo salar]	arl4d	209730515	EOG88GX25	0.23144	-0.770617	-1.40475	-0.779145	-0.967259	-0.834722	-1.23467	-0.759242	-1.00206	-1.63619	-1.01059	-1.1987	-1.06616	-1.46611	-0.990683	0.0107963	0.000958526	0.00217126	0.00131358	0.0210568	1.27691e-05	0.000325556
Ssa#GRASP209730529		tumor protein p53 inducible nuclear protein 2-like [Salmo salar]	null	209730529	EOG8TXCRB	-0.374694	-1.08544	-2.55992	-2.53944	-1.5893	-0.856206	-0.253299	-0.734463	-0.71075	-2.18522	-2.16475	-1.2146	-0.481512	0.121395	-0.359769	0.0663598	0.00324305	4.7827e-05	0.000961086	0.1253	0.845253	0.457011
Ssa#GRASP209730537		CD63 antigen [Salmo salar]	cd63	209730537	EOG8V17ZV	0.0929124	0.594112	1.17521	1.57194	1.49807	1.05962	1.08021	0.888826	0.501199	1.0823	1.47902	1.40516	0.966711	0.987293	0.795913	0.00793422	3.71388e-05	4.45353e-07	2.50331e-05	0.00187872	0.000155921	0.000643118
Ssa#GRASP209730577		glyoxalase 1 [Salmo salar]	glo1	209730577	EOG85TDM0	-0.0320536	-1.25747	-1.43851	-1.51744	-1.27594	-0.789587	-0.449034	-0.247064	-1.22542	-1.40645	-1.48538	-1.24388	-0.757533	-0.416981	-0.21501	0.000846418	0.000262038	0.000142799	0.0037147	0.00846356	0.257669	0.510103
Ssa#GRASP209730585	Immune IFN-virus response	SRK2 tyrosine kinase	CU928042.1	209730585	EOG8Z8ZTC	-0.101199	-0.275483	-0.550205	0.888758	1.18511	1.32745	0.925141	0.966783	-0.174285	-0.449006	0.989957	1.28631	1.42865	1.02634	1.06798	0.706458	0.129705	0.0200029	0.000587298	0.000254168	0.00514441	0.00246323
Ssa#GRASP209730785	Cell cytoskeleton	LIM-domain binding factor 3a	ldb3a	209730785	EOG8CRMX2	-0.00633913	-1.13532	-1.67414	-1.91543	-1.51372	-0.26579	-0.236534	-0.0655027	-1.12898	-1.6678	-1.9091	-1.50738	-0.259451	-0.230195	-0.0591636	0.0019012	0.000424119	2.05318e-05	0.0015206	0.340776	0.59692	0.893806
Ssa#GRASP209730791	Cell cytoskeleton	Pleckstrin [Salmo salar]	plek	209730791	EOG8C2J7R	0.0624308	1.77826	1.61064	1.66362	0.906257	0.409884	0.27378	0.184483	1.71583	1.54821	1.60119	0.843826	0.347453	0.21135	0.122052	0.000276357	6.76595e-05	1.64554e-06	0.00196629	0.00316046	0.0603925	0.471017
Ssa#GRASP209730903	Tissue Differentiation	Tripartite motif-containing protein 55 [Salmo salar]	TRIM55	209730903	EOG8X98F9	0.0277211	-0.599168	-1.65195	-1.55087	-1.02672	-1.74096	-1.61799	-1.47451	-0.62689	-1.67967	-1.57859	-1.05444	-1.76868	-1.64572	-1.50224	0.0208802	0.000216989	2.80441e-06	0.00294396	1.11276e-05	0.0017348	0.000134707
Ssa#GRASP209730977	Tissue Secretory	Gastrotropin [Salmo salar]	FABP6	209730977	EOG83R4KT	-0.196856	2.62111	3.09809	2.49211	1.4178	1.24429	0.673083	0.341093	2.81796	3.29495	2.68897	1.61466	1.44115	0.869939	0.537949	1.35712e-05	2.21231e-05	2.18311e-05	0.00161283	0.00187674	0.0903862	0.1446
Ssa#GRASP209731051	Cell cytoskeleton	capping protein (actin filament) muscle Z-line alpha 2 [Salmo salar]	CAPZA2	209731051	EOG8CVH59	-0.104995	-1.24632	-1.40016	-1.67906	-1.70959	-0.617059	-0.546214	-0.52331	-1.14132	-1.29517	-1.57406	-1.6046	-0.512064	-0.441219	-0.418314	0.00988182	0.000470414	0.000204881	0.000230341	0.0975272	0.371376	0.321547
Ssa#GRASP209731071	Metabolism Mitochondria	Oligoribonuclease, mitochondrial precursor [Salmo salar]	smfn	209731071	EOG86MCHC	0.276652	-0.169947	0.820168	0.437783	0.853791	1.31465	1.36079	1.31601	-0.446599	0.543517	0.161131	0.57714	1.038	1.08414	1.03935	0.0255103	0.0172009	0.396055	0.00863073	0.00106388	0.000866429	0.000536615
Ssa#GRASP209731145		Aspartate beta-hydroxylase - Ident 30	trdn	209731145	EOG8VT6W7	0.122129	-0.986251	-1.87204	-1.50684	-1.02543	0.156283	0.0378783	0.347128	-1.10838	-1.99417	-1.62897	-1.14756	0.0341543	-0.0842504	0.224999	0.00267688	0.00226601	0.000312964	0.00320712	0.911761	0.816285	0.525951
Ssa#GRASP209731231	Tissue Growth factor	Fibroblast growth factor 3 precursor [Salmo salar]	fgf3	209731231	EOG8MPJNV	-0.394523	-2.62512	-3.02323	-3.66573	-2.73856	-3.68286	-3.37864	-3.14319	-2.23059	-2.62871	-3.2712	-2.34404	-3.28833	-2.98412	-2.74866	0.00746478	0.00443501	0.000695808	0.0184236	0.000687904	0.0011326	0.000864592
Ssa#GRASP209731279	Metabolism Mitochondria	ATP synthase mitochondrial F1 complex assembly factor 2, mitochondrial precursor [Salmo salar]	atpaf2	209731279	EOG8J126N	0.12562	-1.04054	-1.25591	-0.887748	-0.573441	0.0206904	0.166776	0.195446	-1.16616	-1.38153	-1.01337	-0.699062	-0.10493	0.0411564	0.0698265	0.000767621	0.000204761	3.54686e-05	0.00729559	0.535755	0.892733	0.743375
Ssa#GRASP209731465	Tissue Differentiation	Bridging integrator 2 [Salmo salar]	bin2b	209731465	EOG87DBDB	-0.0347185	0.651358	1.13188	1.40911	1.60418	1.33269	1.43369	1.15847	0.686077	1.1666	1.44383	1.63889	1.3674	1.46841	1.19319	0.00727926	0.00101826	2.05626e-05	5.48387e-05	9.98094e-05	0.000145235	0.000416823
Ssa#GRASP209731465	Tissue Hematopoiesis	Bridging integrator 2 [Salmo salar]	bin2b	209731465	EOG87DBDB	-0.0347185	0.651358	1.13188	1.40911	1.60418	1.33269	1.43369	1.15847	0.686077	1.1666	1.44383	1.63889	1.3674	1.46841	1.19319	0.00727926	0.00101826	2.05626e-05	5.48387e-05	9.98094e-05	0.000145235	0.000416823
Ssa#GRASP209731469	Cell Apoptosis	Pleckstrin homology domain-containing family F member 1 [Salmo salar]	plekhf1	209731469	EOG8NS49G	-0.112272	1.82378	1.30124	0.927512	0.217507	-0.0343822	-0.176711	0.381812	1.93605	1.41351	1.03978	0.329779	0.0778897	-0.0644395	0.494084	0.000127406	0.00152724	0.000575801	0.425175	0.806459	0.869804	0.0752797
Ssa#GRASP209731469	Tissue Neural	Pleckstrin homology domain-containing family F member 1 [Salmo salar]	plekhf1	209731469	EOG8NS49G	-0.112272	1.82378	1.30124	0.927512	0.217507	-0.0343822	-0.176711	0.381812	1.93605	1.41351	1.03978	0.329779	0.0778897	-0.0644395	0.494084	0.000127406	0.00152724	0.000575801	0.425175	0.806459	0.869804	0.0752797
Ssa#GRASP209731651		PRA1 family protein 3 [Salmo salar]	arl6ip5b	209731651	EOG8WWSHK	-0.0420215	1.26499	1.47577	0.996632	0.967408	1.17702	1.10057	0.868266	1.30701	1.51779	1.03865	1.00943	1.21904	1.14259	0.910288	7.21045e-06	7.52435e-05	0.000169326	6.79018e-06	2.17128e-05	0.0024079	0.0013024
Ssa#GRASP209731809	Metabolism Iron heme	Heme-binding protein 2 [Salmo salar]	soul5	209731809	EOG84F77R	-0.065412	-0.52278	-2.08871	-2.19588	-1.63336	0.304791	0.362136	0.291211	-0.457368	-2.0233	-2.13047	-1.56795	0.370203	0.427548	0.356623	0.047857	2.9141e-05	2.4838e-06	7.13601e-05	0.0884127	0.0282113	0.0420381
Ssa#GRASP209731837	Metabolism Iron heme	Heme oxygenase [Salmo salar]	hmox1	209731837	EOG8THWRQ	-0.163358	2.98036	2.63409	3.08942	2.66736	1.80266	0.80096	0.183488	3.14372	2.79744	3.25277	2.83072	1.96601	0.964318	0.346846	1.96224e-05	9.38526e-06	1.18001e-06	4.25718e-05	0.00031512	0.0594057	0.16698
Ssa#GRASP209732025		Receptor activity-modifying protein 1 precursor [Salmo salar]	LOC100007315	209732025	EOG8QNNVG	0.0525121	-1.8703	-3.0505	-2.87445	-2.04156	-1.11216	-0.771394	-0.300244	-1.92281	-3.10302	-2.92697	-2.09407	-1.16467	-0.823906	-0.352756	0.000329045	5.86011e-06	5.09911e-06	0.000708189	0.0157084	0.176788	0.58189
Ssa#GRASP209732183	Immune Effector	Kidney injury molecule	havcr1	209732183	EOG8M66GD	-0.0500875	-1.03571	-1.4211	1.4405	2.53096	2.34531	2.14166	1.98464	-0.985618	-1.37101	1.49058	2.58105	2.39539	2.19174	2.03473	0.0018486	0.00130873	0.000935707	1.95543e-06	6.14334e-06	3.98865e-05	0.00016052
Ssa#GRASP209732315	Cell Myofiber	Telethonin [Salmo salar]	CABZ01038329.1	209732315	EOG8S4QFH	-0.706898	-0.267101	-0.560402	-1.91282	-2.35091	-2.52078	-2.29722	-2.47172	0.439797	0.146496	-1.20592	-1.64402	-1.81388	-1.59033	-1.76482	0.232856	0.744649	0.0380515	0.000166404	0.00393072	0.0165356	0.0058179
Ssa#GRASP209732331	Immune regulator	Annexin A2-A [Salmo salar]	anxa2a	209732331	EOG8WM5RZ	0.0367565	1.82903	2.12728	1.2896	1.70225	1.18478	1.06123	0.78098	1.79228	2.09052	1.25285	1.66549	1.14803	1.02447	0.744224	0.000108505	1.65591e-05	0.000965558	7.37955e-05	0.00250681	0.00708426	0.00651518
Ssa#GRASP209732609	Immune IFN-virus response	Gamma-interferon-inducible lysosomal thiol reductase precursor [Salmo salar]	ifi30	209732609	EOG8BVSSC	0.0135598	-0.26253	0.452745	2.23355	2.40578	1.05287	1.0638	1.01818	-0.27609	0.439185	2.21999	2.39222	1.03931	1.05024	1.00462	0.166607	0.018482	1.9881e-05	7.41626e-06	0.0133032	0.00112852	0.000454884
Ssa#GRASP209732611		Ankyrin repeat domain-containing protein 9 [Salmo salar]	ankrd9	209732611	EOG88GX1R	-0.552287	-2.32283	-2.61271	-2.51952	-2.54858	-2.67338	-2.07869	-2.43115	-1.77055	-2.06042	-1.96723	-1.9963	-2.12109	-1.5264	-1.87886	0.000495653	0.000201485	0.000234553	0.000394247	0.000168073	0.00397821	0.000157569
Ssa#GRASP209732899		SH3 domain-binding glutamic acid-rich protein [Salmo salar]	sh3bgr	209732899	EOG8H9ZJS	0.182846	-1.751	-2.48286	-2.15526	-1.02201	-0.907261	-0.794793	-0.744806	-1.93384	-2.66571	-2.3381	-1.20486	-1.09011	-0.977639	-0.927652	0.000241341	0.000703639	0.000153033	0.0122283	0.00559581	0.0966216	0.062516
Ssa#GRASP209732949	Tissue myogenesis	Myogenic factor 6 [Salmo salar]	myf6	209732949	EOG847GS8	0.159188	-0.206821	-1.22359	-1.20595	-0.974396	-1.21012	-1.03855	-0.956003	-0.366009	-1.38278	-1.36514	-1.13358	-1.3693	-1.19773	-1.11519	0.254088	0.000775402	0.00116192	0.00425628	0.000158457	0.0845968	0.00286423
Ssa#GRASP209733055	Tissue glycan	Glucosamine 6-phosphate N-acetyltransferase [Salmo salar]	gnpnat1	209733055	EOG8B8KBZ	-0.272371	2.6903	2.09798	1.15427	1.42198	1.01598	1.16721	1.12806	2.96267	2.37035	1.42664	1.69435	1.28835	1.43958	1.40044	6.43461e-05	0.000343141	0.000940391	0.00264229	0.0151794	0.0134611	0.000170982
Ssa#GRASP209733231	Immune Ig	Immunoglobulin superfamily member 6 precursor [Salmo salar]	si:ch211-139g16.8	209733231	EOG883F3B	-0.0764416	1.58328	1.4274	1.56904	1.32257	0.891483	0.743605	0.433427	1.65972	1.50385	1.64548	1.39901	0.967924	0.820047	0.509869	0.000469103	3.90254e-05	0.000192366	2.31978e-05	0.00166886	0.00169354	0.0212617
Ssa#GRASP209733311	Immune Eicosanoid	Endothelial differentiation-related factor 1 homolog [Salmo salar]	null	209733311	EOG8PNZG0	-0.0564332	-0.977153	-1.68422	-1.38154	-1.19488	-0.560879	-0.214451	-0.2061	-0.92072	-1.62779	-1.32511	-1.13844	-0.504445	-0.158018	-0.149667	0.00304233	0.000552568	6.89046e-05	0.00165469	0.0185589	0.297994	0.262241
Ssa#GRASP209733315	Cell Folding, protein modification	Heat shock protein 30 [Salmo salar]	hspb11	209733315	EOG86X07F	-0.0703638	5.22313	5.78077	3.75525	1.87355	0.0697113	0.536553	0.273853	5.2935	5.85114	3.82562	1.94391	0.140075	0.606917	0.344217	1.03468e-05	1.27689e-05	0.000199612	0.0196097	0.79967	0.568631	0.606227
Ssa#GRASP209733409	Metabolism Mitochondria	39S ribosomal protein L2, mitochondrial precursor [Salmo salar]	im:6908224	209733409	EOG8STT33	0.204865	-0.361691	-0.26449	-0.550516	-0.495512	-2.0068	-1.75086	-1.50165	-0.566555	-0.469354	-0.755381	-0.700376	-2.21167	-1.95573	-1.70651	0.0208113	0.00560054	0.000170089	0.00121835	8.79997e-05	0.000645039	9.32623e-05
Ssa#GRASP209733489		Tubulin-specific chaperone A [Salmo salar]	tbca	209733489	EOG81RQTB	0.186853	-0.925101	-1.04065	-0.93128	-0.685324	-0.76593	-0.715118	-0.373841	-1.11195	-1.2275	-1.11813	-0.872176	-0.952782	-0.901971	-0.560693	0.000310711	0.000487131	9.61008e-05	0.00510875	0.000163855	0.00837055	0.0249186
Ssa#GRASP209733505		dolichyl-phosphate mannosyltransferase polypeptide 3 [Salmo salar]	dpm3	209733505	EOG857664	-0.0163234	0.574095	1.04774	0.655295	1.16303	1.02944	0.632735	0.617748	0.590419	1.06407	0.671618	1.17935	1.04576	0.649059	0.634071	0.279794	0.000876962	0.100424	8.98267e-07	6.73705e-05	0.000149409	3.92282e-05
Ssa#GRASP209733623	Metabolism Iron heme	Heme oxygenase [Salmo salar]	hmox1	209733623	EOG8THWRQ	0.0130575	0.75535	1.80719	2.73723	3.20742	1.93232	1.05395	0.66729	0.742292	1.79414	2.72417	3.19436	1.91926	1.04089	0.654232	9.04164e-05	3.84747e-06	3.21177e-08	8.29321e-07	8.48324e-05	0.00899907	0.00110892
Ssa#GRASP209733651	Cell Myofiber	Troponin C, skeletal muscle	tnnc2	209733651	EOG8960QW	-0.0767434	-0.426415	-0.685554	-1.05503	-0.320522	-1.68944	-1.72113	-1.72396	-0.349671	-0.60881	-0.978284	-0.243779	-1.6127	-1.64439	-1.64722	0.137992	0.0185688	0.00863553	0.300714	9.38778e-06	9.44948e-06	7.029e-06
Ssa#GRASP209733731	Immune Effector	Lysozyme C II precursor [Salmo salar]	null	209733731	EOG8N8S3H	-0.0578475	2.00604	2.55581	3.57319	2.93265	3.00468	2.46474	2.4936	2.06389	2.61366	3.63103	2.9905	3.06252	2.52258	2.55145	0.000133975	4.59193e-06	9.16092e-06	8.85541e-06	4.21411e-05	0.000849423	0.000108413
Ssa#GRASP209733763		Syntaxin-1B [Salmo salar]	stx1b	209733763	EOG8ZPFSV	-0.01694	-2.58165	-2.84317	-2.74263	-1.65322	-2.78956	-2.5784	-2.46484	-2.56471	-2.82623	-2.72569	-1.63628	-2.77262	-2.56146	-2.4479	0.000886827	0.000236811	0.000258027	0.015153	0.000178656	0.000341686	0.000198411
Ssa#GRASP209733821	Immune TNF	Tumor necrosis factor-inducible protein TSG-6 precursor [Salmo salar]	tnfaip6	209733821	EOG85TDKS	0.02833	2.09213	1.766	1.44422	3.50657	3.14573	1.55878	1.20734	2.0638	1.73767	1.41589	3.47824	3.1174	1.53045	1.17901	0.000327013	0.000421051	0.00152277	2.85622e-05	0.000149096	0.00755188	0.0220793
Ssa#GRASP209733949	Immune Lymphocyte	CD209 antigen-like protein D [Salmo salar]	null	209733949	EOG88PNHM	-0.0356537	2.49665	2.81248	2.69507	2.31275	1.50063	1.23802	1.03585	2.5323	2.84814	2.73073	2.34841	1.53629	1.27367	1.07151	7.03773e-05	1.41604e-08	1.02344e-06	8.4559e-06	8.28781e-05	2.76169e-05	0.00677015
Ssa#GRASP209734037	Tissue Growth factor	Mimecan precursor [Salmo salar]	null	209734037	EOG870VFT	0.0491456	-0.551729	-1.60054	-1.54566	0.408175	3.0081	2.86713	2.12019	-0.600874	-1.64968	-1.5948	0.35903	2.95896	2.81798	2.07104	0.238328	0.00969694	0.0194827	0.338991	4.32362e-05	5.04513e-05	0.00265308
Ssa#GRASP209734043		Ankyrin repeat domain-containing protein 29 [Salmo salar]	ankrd29	209734043	EOG8F4T8D	-0.0286187	-1.4216	-2.0094	-2.05073	-1.60849	-1.63092	-1.21831	-1.05938	-1.39299	-1.98078	-2.02211	-1.57987	-1.6023	-1.18969	-1.03076	0.000650028	5.0664e-06	5.59214e-06	0.000868431	0.000271615	0.00559825	0.00715136
Ssa#GRASP209734231		dpy-30 homolog [Salmo salar]	dpy30	209734231	EOG8KM02G	0.0090295	-0.658024	-0.52458	-0.139993	-0.335248	-1.05452	-1.01912	-1.02929	-0.667054	-0.53361	-0.149022	-0.344278	-1.06355	-1.02815	-1.03832	0.00151997	4.7275e-05	0.114474	0.00111039	0.000681196	0.00144273	0.000843825
Ssa#GRASP209734267	Cell Apoptosis	Apoptosis regulator Bcl-X [Salmo salar]	bcl2l1	209734267	EOG8QVD9S	-0.239264	3.58946	2.07228	1.42184	0.81116	0.592623	0.775932	0.632436	3.82872	2.31155	1.6611	1.05042	0.831887	1.0152	0.8717	0.000106783	0.000390564	0.00634898	0.00587223	0.000408681	0.0259321	0.00010277
Ssa#GRASP209734353	Cell GTP signaling	Rho-related GTP-binding protein RhoF precursor [Salmo salar]	rhof	209734353	EOG8VX343	0.0635405	1.98309	2.01017	1.25472	0.688481	0.110723	0.242449	0.180086	1.91955	1.94663	1.19118	0.624941	0.047182	0.178908	0.116546	4.86457e-05	0.000256569	0.000454327	0.0378017	0.756963	0.480573	0.451811
Ssa#GRASP209734353	Immune regulator	Rho-related GTP-binding protein RhoF precursor [Salmo salar]	rhof	209734353	EOG8VX343	0.0635405	1.98309	2.01017	1.25472	0.688481	0.110723	0.242449	0.180086	1.91955	1.94663	1.19118	0.624941	0.047182	0.178908	0.116546	4.86457e-05	0.000256569	0.000454327	0.0378017	0.756963	0.480573	0.451811
Ssa#GRASP209734355	Metabolism Xenobiotic	arylformamidase; AltName: Full=Kynurenine formamidase; Short=KF	afmid	209734355	EOG8T4DT0	-0.0989911	-1.26773	-1.65582	-1.37192	-1.39095	-1.06556	-0.433056	-0.282819	-1.16874	-1.55683	-1.27293	-1.29196	-0.966567	-0.334065	-0.183828	0.00388826	9.09828e-05	0.000136707	0.000214655	0.0175375	0.124156	0.482425
Ssa#GRASP209734469	Cell cytoskeleton	Cofilin-2 [Salmo salar]	cfl1	209734469	EOG8NGHKM	0.0026675	1.0314	1.90156	1.61547	1.16855	1.68436	1.43392	1.44346	1.02873	1.89889	1.6128	1.16588	1.6817	1.43125	1.44079	0.000256355	3.50187e-05	2.75532e-06	0.000108922	9.34234e-05	0.0131198	0.000189829
Ssa#GRASP209734529	Unknown Uncertain	Calcineurin B homologous protein 2 [Salmo salar]	chp2	209734529	EOG870VG6	-0.0212061	-1.34674	-1.91659	-1.59027	-1.43283	-0.236047	-0.0961162	0.0794926	-1.32553	-1.89538	-1.56906	-1.41163	-0.214841	-0.0749101	0.100699	0.000177652	4.15736e-06	9.83586e-06	5.1614e-06	0.476487	0.762072	0.771767
Ssa#GRASP209734531	Metabolism Protease	Dipeptidyl-peptidase 1 precursor [Salmo salar]	ctsc	209734531	EOG89GMDJ	-0.125231	-0.0771955	0.223417	1.62133	2.02214	1.46479	1.43359	1.20271	0.0480355	0.348648	1.74656	2.14737	1.59002	1.55882	1.32794	0.785587	0.0856945	1.11334e-05	1.43572e-05	0.000146911	0.000650293	0.000332278
Ssa#GRASP209734571	Cell GTP signaling	P2Y purinoceptor 5 [Salmo salar]	null	209734571	EOG834X4Z	0.0386688	1.23981	2.23668	2.58424	1.93788	0.995829	1.0816	0.942387	1.20114	2.19801	2.54557	1.89921	0.95716	1.04293	0.903718	0.000620165	4.80564e-05	1.47003e-07	0.000131651	0.000179892	0.000881602	5.75473e-05
Ssa#GRASP209734651		disulfide-isomerase precursor [Salmo salar]	p4hb	209734651	EOG8V70DH	0.197021	0.226452	1.00273	1.07147	1.33729	1.54506	1.35264	1.12521	0.0294311	0.805707	0.874448	1.14027	1.34804	1.15562	0.928186	0.746589	0.000693342	2.01395e-05	6.74045e-06	1.08477e-05	0.000281611	8.79935e-05
Ssa#GRASP209734699	Tissue Differentiation	anterior gradient-2-like protein 2 [Salmo salar]	agr2	209734699	EOG8934GS	0.0831718	1.26717	2.43951	1.60576	1.29527	-0.573159	-1.11673	0.122936	1.184	2.35634	1.52259	1.2121	-0.656331	-1.1999	0.0397639	0.00173003	2.00721e-05	0.000134988	0.000508054	0.251763	0.414888	0.905591
Ssa#GRASP209734809	Metabolism Amino acid	Diamine acetyltransferase 1 [Salmo salar]	sat1b	209734809	EOG8H472H	-0.118263	0.111415	-0.326371	0.170283	0.399756	1.29996	1.21997	1.27625	0.229679	-0.208108	0.288546	0.518019	1.41822	1.33823	1.39451	0.25761	0.292097	0.118001	0.0240869	0.000175888	0.00520669	3.39599e-05
Ssa#GRASP209735153	Metabolism Lipid	Fatty acid-binding protein, adipocyte [Salmo salar]	fabp11a	209735153	EOG8HX607	0.668763	-1.16896	-1.22836	-1.61049	-0.530694	-0.027093	-0.51269	0.254495	-1.83772	-1.89712	-2.27925	-1.19946	-0.695855	-1.18145	-0.414268	0.00434301	0.000885703	0.00198892	0.0244922	0.276807	0.0133634	0.425431
Ssa#GRASP209735163	Unknown Uncertain	Tetraspanin-8 [Salmo salar]	TSPAN8	209735163	EOG876KZ8	0.137416	-1.01075	-0.338198	1.23648	1.93177	1.21524	1.05403	1.13598	-1.14817	-0.475614	1.09906	1.79435	1.07782	0.916619	0.998559	0.00285559	0.065419	0.00585257	3.59016e-05	0.00113503	0.00414852	0.00808769
Ssa#GRASP209735167	Metabolism Mitochondria	NADH dehydrogenase iron-sulfur protein 8, mitochondrial precursor [Salmo salar]	ndufs8a	209735167	EOG83BNMQ	-4.3125e-05	-0.142397	-0.653661	-0.873954	-0.882794	-1.06462	-1.18575	-1.27235	-0.142354	-0.653617	-0.873911	-0.882751	-1.06458	-1.18571	-1.27231	0.585846	0.0231892	0.00765654	0.0141215	0.00389313	0.00710765	0.000297068
Ssa#GRASP209735263	Cell Reticulum	Vesicle-associated membrane protein-associated protein B [Salmo salar]	vapb	209735263	EOG8V9VNZ	-0.000889625	-1.23781	-1.51702	-1.20379	-0.998365	-0.94354	-0.37265	-0.19296	-1.23692	-1.51613	-1.2029	-0.997475	-0.94265	-0.37176	-0.192071	6.28912e-05	2.41664e-05	5.87039e-05	0.00207914	0.000772019	0.120857	0.28373
Ssa#GRASP209735597	Immune regulator	Annexin A1 [Salmo salar]	anxa1a	209735597	EOG80VWMP	0.081795	1.17599	1.58852	1.53558	1.27941	1.76105	1.44654	1.46249	1.09419	1.50672	1.45379	1.19762	1.67925	1.36474	1.38069	0.000107117	3.26114e-05	1.03466e-05	0.00164186	1.24788e-05	0.00940497	0.000161767
Ssa#GRASP209735681	Tissue Adhesion	Integrin beta-1-binding protein 1 [Salmo salar]	itgb1bp1	209735681	EOG8CNRQ4	0.149668	0.0768149	0.486405	0.299305	0.391172	1.47111	1.34731	1.24695	-0.0728531	0.336738	0.149637	0.241504	1.32144	1.19765	1.09728	0.624899	0.00400354	0.0770821	0.0546809	4.40092e-06	5.19443e-06	4.4041e-05
Ssa#GRASP209735683	Metabolism Protease	Metalloproteinase inhibitor 2 precursor [Salmo salar]	timp2a	209735683	EOG89PBX0	0.0555587	2.46245	3.37349	2.56819	1.95903	1.59731	1.25376	1.0205	2.40689	3.31793	2.51263	1.90347	1.54175	1.1982	0.96494	4.68994e-06	8.62787e-07	3.19505e-06	0.000160979	0.000167277	0.001381	0.00248956
Ssa#GRASP209735693	Unknown Uncertain	LYR motif-containing protein 5	lyrm5a	209735693	EOG8F4T9J	-0.0846224	-0.547493	-1.25702	-1.54911	-1.6461	-0.597203	-0.675684	-0.374326	-0.46287	-1.1724	-1.46449	-1.56148	-0.512581	-0.591062	-0.289703	0.00583659	0.001973	4.09967e-07	4.02783e-05	0.0860324	0.0137862	0.197531
Ssa#GRASP209735729	Unknown Uncertain	Stromal cell-derived factor 2-like protein 1 precursor [Salmo salar]	sdf2l1	209735729	EOG89ZZN8	0.0122944	2.1152	1.9408	1.27836	1.22096	0.873733	0.547166	0.582801	2.1029	1.92851	1.26607	1.20867	0.861438	0.534872	0.570507	3.59289e-07	3.61597e-05	3.77237e-06	2.32621e-05	0.0020139	0.0302904	0.000864617
Ssa#GRASP209735877	Metabolism Amino acid	S-adenosylmethionine synthetase isoform type-2 [Salmo salar]	mat1a	209735877	EOG8NGHJR	-0.0739612	0.788521	0.962988	1.01085	1.04086	-0.0887436	0.0500565	-0.140761	0.862482	1.03695	1.08481	1.11482	-0.0147824	0.124018	-0.0668003	0.00095691	0.000854299	0.000303356	0.000176614	0.960152	0.735065	0.753543
Ssa#GRASP209735947	Cell GTP signaling	Rho-related GTP-binding protein RhoG precursor [Salmo salar]	rhogb	209735947	EOG8RXZXW	0.0547537	1.62231	2.77629	2.85	2.4712	1.05966	0.758669	0.502576	1.56756	2.72154	2.79525	2.41644	1.0049	0.703915	0.447823	6.49332e-05	4.26801e-07	5.60245e-07	5.41175e-07	0.00297292	0.00386075	0.0310573
Ssa#GRASP209735947	Immune regulator	Rho-related GTP-binding protein RhoG precursor [Salmo salar]	rhogb	209735947	EOG8RXZXW	0.0547537	1.62231	2.77629	2.85	2.4712	1.05966	0.758669	0.502576	1.56756	2.72154	2.79525	2.41644	1.0049	0.703915	0.447823	6.49332e-05	4.26801e-07	5.60245e-07	5.41175e-07	0.00297292	0.00386075	0.0310573
Ssa#GRASP209735965	Cell GTP signaling	Regulator of G-protein signaling 18 [Salmo salar]	rgs18	209735965	EOG8256RG	-0.0208463	0.320524	0.767039	1.20723	1.43046	1.41694	1.37377	1.18485	0.34137	0.787885	1.22807	1.45131	1.43779	1.39462	1.2057	0.0938327	1.6231e-05	1.50507e-06	3.65284e-05	3.66539e-05	8.08653e-05	0.000138174
Ssa#GRASP209736013	Tissue Differentiation	chibby homolog 1 [Salmo salar]	cby1	209736013	EOG8549Z1	-0.00300775	1.04905	1.10275	0.730995	0.797911	1.4227	1.423	1.39051	1.05205	1.10576	0.734003	0.800919	1.4257	1.42601	1.39352	0.0135039	0.00119022	0.0129524	0.00105641	6.41841e-05	0.000747722	3.62829e-05
Ssa#GRASP209736147	Cell cytoskeleton	Kelch repeat and BTB domain-containing protein 10 [Salmo salar]	kbtbd10b	209736147	EOG81G41R	-0.0660025	-1.10768	-1.33058	-1.66592	-1.29308	-0.311609	-0.357077	-0.301751	-1.04168	-1.26458	-1.59992	-1.22708	-0.245607	-0.291075	-0.235749	0.00493774	0.00848385	0.000260889	0.0129596	0.381565	0.612678	0.672068
Ssa#GRASP209736275	Metabolism Calcium	S100-A1 [Salmo salar]	s100a10b	209736275	EOG84TQ77	0.189743	0.90917	2.20137	2.32809	2.0567	1.94562	1.68929	1.50051	0.719428	2.01162	2.13834	1.86696	1.75588	1.49955	1.31077	0.0284799	7.20143e-06	4.30926e-06	2.07425e-05	0.000125263	0.00108125	0.000165885
Ssa#GRASP209736285	Tissue Endocrine	C-type natriuretic peptide 1 precursor [Salmo salar]	nppcl	209736285	EOG8M92QR	0.289064	-1.67013	-1.49847	-1.78351	-1.20994	-0.749427	-0.322735	-0.524125	-1.95919	-1.78754	-2.07257	-1.499	-1.03849	-0.611799	-0.813189	0.00133694	0.0014772	0.00048281	0.0310114	0.0584986	0.483536	0.209544
Ssa#GRASP209736355	Cell Apoptosis	CD274	si:ch211-241b2.5	209736355	EOG8MGT6F	0.0953887	2.61028	2.2376	2.38478	2.47678	1.99003	1.79341	1.84099	2.51489	2.14221	2.28939	2.38139	1.89464	1.69802	1.7456	1.92566e-05	3.24508e-05	1.66663e-05	2.82468e-05	9.36669e-05	0.00139022	0.000256808
Ssa#GRASP209736355	Immune T cell	CD274	si:ch211-241b2.5	209736355	EOG8MGT6F	0.0953887	2.61028	2.2376	2.38478	2.47678	1.99003	1.79341	1.84099	2.51489	2.14221	2.28939	2.38139	1.89464	1.69802	1.7456	1.92566e-05	3.24508e-05	1.66663e-05	2.82468e-05	9.36669e-05	0.00139022	0.000256808
Ssa#GRASP209736713	Metabolism Mitochondria	Mitochondrial 39S ribosomal protein L49 [Salmo salar]	BX248510.1	209736713	EOG8M92QN	0.363239	0.0212041	-0.5738	-0.755713	-0.621645	-0.753019	-0.858301	-0.849053	-0.342034	-0.937038	-1.11895	-0.984883	-1.11626	-1.22154	-1.21229	0.203249	0.0035038	8.71951e-05	0.0146282	0.000229761	0.00347337	0.000527214
Ssa#GRASP209736759	Immune adhesion	Integrin beta-3 precursor [Salmo salar]	itgb3b	209736759	EOG85DXKZ	-0.201417	1.97896	3.01592	1.39114	0.682367	-0.312876	-0.711641	-0.669803	2.18037	3.21734	1.59256	0.883784	-0.111459	-0.510223	-0.468386	5.92411e-06	3.38454e-06	0.000227638	0.00332504	0.662173	0.510584	0.168226
Ssa#GRASP209736759	Tissue Adhesion	Integrin beta-3 precursor [Salmo salar]	itgb3b	209736759	EOG85DXKZ	-0.201417	1.97896	3.01592	1.39114	0.682367	-0.312876	-0.711641	-0.669803	2.18037	3.21734	1.59256	0.883784	-0.111459	-0.510223	-0.468386	5.92411e-06	3.38454e-06	0.000227638	0.00332504	0.662173	0.510584	0.168226
Ssa#GRASP209736777		BAG family molecular chaperone regulator 2 [Salmo salar]	bag2	209736777	EOG8GXGKN	0.192594	-1.92643	-2.28122	-2.39642	-1.58059	-1.30956	-1.41506	-0.997653	-2.11903	-2.47382	-2.58901	-1.77319	-1.50215	-1.60766	-1.19025	0.000169069	0.00018436	0.000447345	0.0231959	0.00264004	0.0510487	0.0789225
Ssa#GRASP209736833	Tissue Differentiation	DNA-binding protein inhibitor ID-2 [Salmo salar]	id2a	209736833	EOG8X98GD	-0.209083	-0.801822	-0.974908	-1.23564	-1.6098	-1.5751	-1.29459	-1.32756	-0.592739	-0.765826	-1.02656	-1.40071	-1.36601	-1.08551	-1.11847	0.0554938	0.0134646	0.00602498	0.000291887	0.000759882	0.0991093	0.00944798
Ssa#GRASP209736835	Metabolism Sugar	GSK-3-binding protein [Salmo salar]	gbp	209736835	EOG8X98FX	-0.176831	-2.30733	-2.3205	-1.83021	-2.21264	-1.86898	-1.82319	-1.6101	-2.1305	-2.14367	-1.65338	-2.03581	-1.69215	-1.64636	-1.43327	6.8651e-05	7.52573e-05	0.000268584	0.000111477	0.00078311	0.00259175	0.0012397
Ssa#GRASP209736877	Immune Complement	Complement factor D precursor [Salmo salar]	null	209736877	EOG8CNRPN	0.0453832	1.33843	0.324714	2.21444	1.26023	-0.655987	-0.58138	-0.380675	1.29305	0.279331	2.16906	1.21485	-0.701371	-0.626763	-0.426058	0.00431012	0.28822	0.000270944	0.00777393	0.00296213	0.0280545	0.130601
Ssa#GRASP209736909	Tissue ECM	Matrix Gla protein precursor [Salmo salar]	mgp	209736909	EOG8N5WW9	-0.161348	-1.06831	-1.83892	-1.51319	-2.02168	-1.80852	-1.69718	-1.50031	-0.906961	-1.67757	-1.35185	-1.86033	-1.64717	-1.53583	-1.33896	0.0514645	0.00115982	0.0112218	0.000470483	0.000807925	0.0105666	0.00293907
Ssa#GRASP209736917	Tissue Endocrine	Catechol O-methyltransferase [Salmo salar]	comtb	209736917	EOG8K9C9R	-0.203996	-1.23865	-1.96792	-1.32868	-1.75626	-0.83373	-0.503282	-0.529494	-1.03465	-1.76392	-1.12469	-1.55226	-0.629733	-0.299285	-0.325498	0.00237014	6.76358e-05	0.000347406	0.00018131	0.098637	0.41853	0.336372
Ssa#GRASP209736923	Cell Stress	Growth arrest and DNA-damage-inducible protein GADD45 beta [Salmo salar]	gadd45ba	209736923	EOG8C2J8J	-0.274878	-0.152907	-1.30642	-1.65034	-1.59717	-1.49591	-1.59696	-1.65895	0.121971	-1.03154	-1.37546	-1.32229	-1.22103	-1.32209	-1.38407	0.672755	0.00703976	0.00144751	0.00352229	0.00551704	0.00264804	0.00101285
Ssa#GRASP209737077	Metabolism Steroid, bile	Apolipoprotein D	null	209737077	EOG8MGT65	-0.0479982	-0.732981	-0.846112	-0.737001	-1.10193	-1.51347	-1.43627	-1.28351	-0.684983	-0.798114	-0.689003	-1.05393	-1.46547	-1.38827	-1.23551	0.010542	0.00472474	0.0293107	0.000355051	8.86611e-05	0.0301824	0.00561196
Ssa#GRASP209737165	Cell Stress	Transmembrane protein 49 [Salmo salar]	vmp1	209737165	EOG8TQN6Z	0.065105	1.76882	2.13456	1.9381	1.81196	1.22957	0.918502	0.719456	1.70372	2.06945	1.87299	1.74685	1.16447	0.853397	0.65435	2.49036e-05	1.2279e-05	1.75425e-06	1.72703e-05	0.000272816	0.00134888	0.00482631
Ssa#GRASP209737259		Signal recognition particle 19 kDa protein [Salmo salar]	srp19	209737259	EOG89KGPQ	0.0902691	-0.391017	-0.0330827	-0.251121	-0.15122	-1.06691	-1.33361	-1.30083	-0.481286	-0.123352	-0.34139	-0.241489	-1.15718	-1.42388	-1.3911	0.00240504	0.442098	0.0144575	0.0165469	0.00909334	0.00311306	0.000848823
Ssa#GRASP209737347	Tissue Differentiation	Tumor-associated calcium signal transducer 2 precursor [Salmo salar]	CH73-105B23.2	209737347	EOG8Z0C44	-0.186916	0.863983	0.976603	0.999307	0.148554	-0.170066	-1.15719	-0.00525378	1.0509	1.16352	1.18622	0.33547	0.0168497	-0.970271	0.181662	0.000450748	0.00218776	0.000114148	0.159629	0.93493	0.56198	0.600189
Ssa#GRASP209737357	Immune regulator	Calcium-binding and coiled-coil domain-containing protein 1 [Salmo salar]	calcoco1	209737357	EOG8R24RR	-0.149051	-0.700816	-1.02989	-1.22833	-1.45419	-1.86913	-1.85939	-1.61871	-0.551764	-0.880836	-1.07928	-1.30514	-1.72008	-1.71034	-1.46966	0.155564	0.00458148	0.000225552	0.00243426	1.00948e-05	0.000427955	0.00477244
Ssa#GRASP209737461		Glutathione transferase omega-1 [Salmo salar]	gsto1	209737461	EOG8ZSB1T	-0.106365	-0.315408	0.183828	-0.0382577	-0.0957815	-2.04755	-2.08269	-2.02389	-0.209043	0.290193	0.0681072	0.0105834	-1.94119	-1.97633	-1.91752	0.338476	0.321885	0.753124	0.956616	1.15364e-05	1.24941e-05	3.97516e-06
Ssa#GRASP209737465	Immune Chemokine	C-C motif chemokine 19-4	ccl-c5a	209737465	EOG8M92R1	-0.168082	1.84301	0.985385	1.94686	1.46731	1.26753	0.719167	0.637911	2.01109	1.15347	2.11495	1.63539	1.43561	0.88725	0.805993	0.00281392	0.00180507	0.000340135	0.000353544	0.00232205	0.000782126	0.0112264
Ssa#GRASP209737501	Immune Lymphocyte	Hematopoietic adaptor containing SH3 and SAM domains 1, SAMSN1	samsn1a	209737501	EOG879G5B	-0.0110941	0.813653	1.78065	1.32601	1.22964	0.826491	0.588834	0.592453	0.824747	1.79175	1.3371	1.24073	0.837585	0.599928	0.603547	0.0154092	0.0003965	2.44062e-05	0.00112255	0.0019908	0.0389558	0.00212791
Ssa#GRASP209737501	Tissue Hematopoiesis	Hematopoietic adaptor containing SH3 and SAM domains 1, SAMSN1	samsn1a	209737501	EOG879G5B	-0.0110941	0.813653	1.78065	1.32601	1.22964	0.826491	0.588834	0.592453	0.824747	1.79175	1.3371	1.24073	0.837585	0.599928	0.603547	0.0154092	0.0003965	2.44062e-05	0.00112255	0.0019908	0.0389558	0.00212791
Ssa#GRASP209737503	Metabolism Retinoid	Retinol-binding protein I, cellular [Salmo salar]	rbp1a	209737503	EOG8KH3T7	0.348584	0.742818	1.22903	1.98959	2.45887	2.16036	1.50842	1.27702	0.394234	0.880444	1.64101	2.11028	1.81177	1.15984	0.928439	0.115935	0.00631707	1.43322e-05	2.17078e-06	0.000840835	0.0013671	0.00577327
Ssa#GRASP209737537	Metabolism Mitochondria	Cytochrome b-c1 complex subunit Rieske, mitochondrial precursor [Salmo salar]	uqcrfs1	209737537	EOG8H1BTB	0.0730688	-0.59628	-0.981543	-1.29659	-0.997612	-0.585088	-0.374545	-0.316706	-0.669349	-1.05461	-1.36966	-1.07068	-0.658157	-0.447614	-0.389775	0.00778262	0.000405563	3.07499e-07	0.000365095	0.015495	0.0493346	0.0272047
Ssa#GRASP209737567	Cell Myofiber	Myosin light polypeptide 6 [Salmo salar]	null	209737567	NULL	0.0303828	1.19299	1.90526	1.05015	0.801654	0.478395	0.178172	-0.00790625	1.16261	1.87488	1.01976	0.771272	0.448012	0.147789	-0.038289	4.67035e-06	2.04557e-05	0.000643361	1.68941e-06	0.0525183	0.459287	0.784931
Ssa#GRASP209737593	Immune Antigen presentation	Cathepsin S precursor [Salmo salar]	ctssb.1	209737593	EOG8NGHJQ	-0.0237648	0.756189	1.5389	2.27088	2.09647	1.33559	1.08558	1.19828	0.779953	1.56267	2.29465	2.12024	1.35935	1.10934	1.22204	0.0105055	0.000575655	1.35687e-05	8.30793e-05	0.000942127	0.0124773	0.00154324
Ssa#GRASP209737593	Cell Lysosome	Cathepsin S precursor [Salmo salar]	ctssb.1	209737593	EOG8NGHJQ	-0.0237648	0.756189	1.5389	2.27088	2.09647	1.33559	1.08558	1.19828	0.779953	1.56267	2.29465	2.12024	1.35935	1.10934	1.22204	0.0105055	0.000575655	1.35687e-05	8.30793e-05	0.000942127	0.0124773	0.00154324
Ssa#GRASP209737603	Tissue Differentiation	CCAAT/enhancer-binding protein delta-1	cebpd	209737603	EOG8DFQM7	-0.388133	0.846788	-0.722411	-1.2049	-1.74768	-1.95764	-2.05841	-2.16473	1.23492	-0.334278	-0.816763	-1.35955	-1.56951	-1.67027	-1.7766	0.000844725	0.366949	0.0236801	0.0340852	0.000720831	0.00223384	0.00167573
Ssa#GRASP209737887	Cell Apoptosis	PHLA2_SALSA RecName: Full=Pleckstrin homology-like domain family A member 2; AltName: Full=Imprinted in placenta and liver protein	phlda2	209737887	EOG8M66GS	-0.0740337	3.31094	1.81436	0.992046	1.15012	0.792039	0.968981	0.987781	3.38497	1.8884	1.06608	1.22415	0.866073	1.04301	1.06181	3.41801e-08	0.00221934	0.0006075	0.0113168	0.000801267	3.45728e-05	0.000686068
Ssa#GRASP209737963	Metabolism Protease inhibitor	GLIPR1-like protein 1 precursor [Salmo salar]	null	209737963	EOG8XWGW9	-0.0440055	1.08038	2.34038	1.69799	1.13058	0.859914	0.811896	0.863274	1.12439	2.38438	1.742	1.17458	0.90392	0.855901	0.907279	0.0181356	1.83553e-05	0.00161989	0.00221939	0.000295586	0.0643962	0.0038587
Ssa#GRASP209738173	Tissue Neural	ARMET precursor [Salmo salar]	manf	209738173	EOG8ZSB1W	0.123368	2.03691	2.43634	1.31913	1.16108	0.982117	0.897189	0.71253	1.91354	2.31298	1.19576	1.03771	0.85875	0.773821	0.589163	7.77413e-06	1.23052e-05	0.000250684	0.000685182	0.000774675	0.00103894	0.00767728
Ssa#GRASP209738185	Cell cytoskeleton	Translationally-controlled tumor protein [Salmo salar]	tpt1	209738185	EOG80CJG2	-0.122927	-1.02379	-1.53665	-1.89005	-1.58268	-1.08326	-0.976806	-0.797142	-0.900866	-1.41372	-1.76712	-1.45976	-0.960337	-0.853879	-0.674215	0.00445686	0.00332494	2.35009e-05	0.000805349	0.0011019	0.0745766	0.144963
Ssa#GRASP209738185	Metabolism Calcium	Translationally-controlled tumor protein [Salmo salar]	tpt1	209738185	EOG80CJG2	-0.122927	-1.02379	-1.53665	-1.89005	-1.58268	-1.08326	-0.976806	-0.797142	-0.900866	-1.41372	-1.76712	-1.45976	-0.960337	-0.853879	-0.674215	0.00445686	0.00332494	2.35009e-05	0.000805349	0.0011019	0.0745766	0.144963
Ssa#GRASP209738277	Unknown Uncertain	Pirin [Salmo salar]	pir	209738277	EOG84TQ6B	-0.103461	-0.355402	-1.19728	-0.603925	-0.915306	-1.50253	-1.56085	-1.40684	-0.251941	-1.09382	-0.500465	-0.811845	-1.39907	-1.45739	-1.30338	0.305906	0.00030244	0.0621284	0.00403812	5.76588e-05	5.95852e-06	0.000776846
Ssa#GRASP209738473	Metabolism Mitochondria	Flavin reductase [Oncorhynchus mykiss]	blvrb	209738473	EOG8WWSHD	-0.0491656	1.42804	1.07855	2.45811	2.15838	1.20079	0.899663	1.14922	1.4772	1.12772	2.50728	2.20754	1.24995	0.948828	1.19838	0.00770163	6.44111e-05	2.37008e-07	7.77518e-05	0.000382876	0.00473757	0.000165294
Ssa#GRASP209738533	Metabolism Protease inhibitor	Phosphatidylethanolamine-binding protein 1 [Salmo salar]	pebp1	209738533	EOG89CR6F	0.113428	-1.16177	-1.37851	-1.45595	-1.30513	-0.328419	-0.242228	0.00496989	-1.2752	-1.49194	-1.56938	-1.41856	-0.441847	-0.355656	-0.108458	0.001849	0.000410294	0.00018108	0.00142118	0.11414	0.378681	0.771752
Ssa#GRASP221219253	Cell cytoskeleton	Microfibrillar-associated protein 2 precursor [Salmo salar]	mfap2	221219253	EOG82RF6K	0.344251	-0.191788	-1.51218	-0.635194	0.543287	2.26307	2.00135	1.74191	-0.536039	-1.85643	-0.979445	0.199036	1.91882	1.6571	1.39766	0.0269658	0.000764532	0.00269866	0.176846	2.48751e-06	0.000237955	0.000250321
Ssa#GRASP221219253	Tissue ECM	Microfibrillar-associated protein 2 precursor [Salmo salar]	mfap2	221219253	EOG82RF6K	0.344251	-0.191788	-1.51218	-0.635194	0.543287	2.26307	2.00135	1.74191	-0.536039	-1.85643	-0.979445	0.199036	1.91882	1.6571	1.39766	0.0269658	0.000764532	0.00269866	0.176846	2.48751e-06	0.000237955	0.000250321
Ssa#GRASP221219297		Zinc finger CCCH domain-containing protein 15 [Salmo salar]	zc3h15	221219297	EOG8J3XF5	0.0939911	-0.622279	-0.0104502	-0.408743	-0.313051	-1.81276	-1.48542	-1.43283	-0.71627	-0.104441	-0.502734	-0.407042	-1.90675	-1.57941	-1.52682	0.00905564	0.603298	0.0435932	0.130296	0.00027829	0.00360994	0.00122348
Ssa#GRASP221219327		Beta-ureidopropionase [Salmo salar]	upb1	221219327	EOG8T4DSC	-0.10947	-1.03066	-1.96955	-2.2788	-1.87176	-1.13453	-0.966331	-0.670187	-0.921191	-1.86008	-2.16933	-1.76229	-1.02506	-0.856861	-0.560717	0.00446627	0.000894605	4.46065e-05	0.000411584	0.00818531	0.0394729	0.171771
Ssa#GRASP221219459	Tissue Adhesion	CD166 antigen homolog precursor [Salmo salar]	alcama	221219459	EOG8JDJ4P	0.0414262	1.51775	1.72415	1.05503	0.941237	0.451323	0.633771	0.528788	1.47632	1.68273	1.01361	0.89981	0.409896	0.592345	0.487361	5.47488e-07	1.91712e-06	1.31647e-07	0.000127597	0.000704827	0.0157775	0.0298789
Ssa#GRASP221219503	Tissue Growth factor	Mimecan precursor	ogn	221219503	EOG870VFT	0.0710491	-0.836101	-2.79882	-2.07136	-0.532301	2.47509	2.65241	2.27837	-0.90715	-2.86987	-2.14241	-0.60335	2.40404	2.58136	2.20732	0.0550124	7.07804e-05	0.0016964	0.042196	0.000215412	6.39802e-05	0.000125361
Ssa#GRASP221219609	Immune T cell	CD4 T-cell surface glycoprotein	null	221219609	EOG8H4731	-0.0488533	-0.560037	0.134251	0.540971	1.26953	1.87978	1.75406	1.83287	-0.511184	0.183104	0.589824	1.31838	1.92863	1.80291	1.88172	0.126107	0.469522	0.126304	0.0101072	0.000335856	0.00416873	0.000264235
Ssa#GRASP221219647	Immune Lymphocyte	Src kinase-associated phosphoprotein 2 [Salmo salar]	skap2	221219647	EOG87H6N5	0.0824263	0.988786	1.59339	1.90225	1.64194	1.25227	1.10525	1.16291	0.90636	1.51096	1.81983	1.55951	1.16985	1.02283	1.08048	0.00567502	7.39246e-05	6.48091e-06	0.000178066	0.000532361	0.00167767	0.000470551
Ssa#GRASP221219647	Cell Signaling	Src kinase-associated phosphoprotein 2 [Salmo salar]	skap2	221219647	EOG87H6N5	0.0824263	0.988786	1.59339	1.90225	1.64194	1.25227	1.10525	1.16291	0.90636	1.51096	1.81983	1.55951	1.16985	1.02283	1.08048	0.00567502	7.39246e-05	6.48091e-06	0.000178066	0.000532361	0.00167767	0.000470551
Ssa#GRASP221219815	Metabolism Sugar	Phosphoglycerate mutase 1 [Salmo salar]	pgam1a	221219815	EOG8M92Q4	0.0890845	0.991341	2.00526	1.63816	1.29727	1.34255	0.707347	0.736538	0.902256	1.91618	1.54907	1.20819	1.25346	0.618263	0.647454	0.00319696	1.96738e-05	0.000321188	0.000175075	0.000428759	0.0458251	0.00781017
Ssa#GRASP221219889	Tissue Neural	Neuroblastoma suppressor of tumorigenicity 1 [Salmo salar]	nbl1	221219889	EOG8JDJ5R	-0.0870091	-1.32781	-2.50016	-1.60816	-1.22473	0.293684	0.474634	0.280749	-1.2408	-2.41315	-1.52115	-1.13772	0.380693	0.561643	0.367758	0.000301222	2.28016e-05	2.16343e-05	8.69784e-05	0.0466607	0.00431329	0.0100926
Ssa#GRASP221219939	Cell Reticulum	YEE9 protein [Oncorhynchus mykiss]	ier3ip1	221219939	EOG837SDC	0.0680702	0.0742335	0.702796	0.381415	0.560525	1.58482	1.3036	1.16267	0.0061632	0.634726	0.313344	0.492455	1.51675	1.23553	1.0946	0.971818	0.0115289	0.15342	0.0131459	5.25857e-05	1.13819e-05	0.000157105
Ssa#GRASP221219985	Metabolism Nucleotide	Adenylate kinase [Salmo salar]	null	221219985	EOG88GX24	0.140714	-0.755009	-1.38321	-1.61185	-0.941626	0.605725	0.724065	0.821219	-0.895723	-1.52392	-1.75256	-1.08234	0.46501	0.58335	0.680504	0.0102483	0.00228845	0.00365088	0.00752	0.106268	0.274963	0.171559
Ssa#GRASP221220189	Tissue Differentiation	Cysteine and glycine-rich protein 1 [Salmo salar]	csrp1a	221220189	EOG8JHDDB	0.064837	1.30249	1.58825	1.33541	1.48662	0.756419	0.438808	0.291365	1.23766	1.52341	1.27058	1.42179	0.691582	0.373971	0.226528	0.000174479	2.8002e-05	3.3094e-06	1.01199e-05	0.0139568	0.18462	0.201927
Ssa#GRASP221220237		Tumor suppressor candidate 2 [Salmo salar]	tusc2a	221220237	EOG8HQFHP	0.112853	-0.583929	-1.18947	-1.13748	-0.852192	-1.08338	-1.00759	-0.846643	-0.696782	-1.30232	-1.25033	-0.965045	-1.19623	-1.12044	-0.959496	0.0153185	0.00561476	2.24435e-05	0.00175877	0.000376994	0.0176936	0.00131858
Ssa#GRASP221220265	Cell Myofiber	Myosin light polypeptide 4 [Salmo salar]	cmlc1	221220265	EOG80CJFX	0.300207	0.702723	0.195297	0.587859	3.81601	5.41674	4.7048	3.55799	0.402516	-0.10491	0.287652	3.51581	5.11653	4.40459	3.25778	0.593004	0.886177	0.629927	0.000517436	0.000390425	0.000491731	0.00557586
Ssa#GRASP221220271		Melanoma-derived growth regulatory protein [Salmo salar]	LOC569807	221220271	EOG8BK631	0.0450614	-0.363538	-1.08778	-1.34727	-1.00812	-0.250606	0.0446773	0.155373	-0.408599	-1.13284	-1.39233	-1.05318	-0.295667	-0.00038405	0.110312	0.184606	0.00139175	0.000382956	0.00444453	0.21581	0.998791	0.668972
Ssa#GRASP221220309	Metabolism Retinoid	Cellular retinoic acid-binding protein [Salmo salar]	crabp2b	221220309	EOG8WQ21N	0.0979504	-0.912887	-1.32699	-0.908717	-0.651155	0.748246	0.547745	0.388612	-1.01084	-1.42494	-1.00667	-0.749105	0.650296	0.449795	0.290661	0.00131859	0.000222328	0.000860507	0.00485628	0.0329265	0.096548	0.189624
Ssa#GRASP221220449		Transmembrane protein 100 [Salmo salar]	null	221220449	EOG8TTHHB	0.162296	1.56519	1.30344	0.82739	1.21883	0.617859	0.303313	0.370357	1.40289	1.14114	0.665094	1.05654	0.455562	0.141016	0.208061	1.70796e-05	0.00134255	0.00355931	0.00226923	0.0266968	0.470482	0.257986
Ssa#GRASP221220597	Cell Redox	DJ-1 [Salmo salar]	park7	221220597	EOG84F77X	0.061769	-1.22581	-1.84673	-2.2346	-1.57063	-0.839888	-0.750932	-0.20522	-1.28758	-1.9085	-2.29637	-1.6324	-0.901657	-0.812701	-0.266989	0.00683937	0.00101382	0.000404987	0.00667358	0.0578698	0.128516	0.613442
Ssa#GRASP221220629	Metabolism Vitamin	Nicotinamide N-methyltransferase [Salmo salar]	null	221220629	EOG85MP46	-0.027447	-0.953025	-1.20192	-1.87415	-1.87588	-1.468	-1.51259	-0.726136	-0.925578	-1.17447	-1.84671	-1.84843	-1.44055	-1.48514	-0.698689	0.0122302	0.000462296	0.000190367	0.0111365	0.00929161	0.0229108	0.104198
Ssa#GRASP221220659		Transmembrane protein 182 [Salmo salar]	tmem182	221220659	EOG8NCNBK	0.170907	-0.900189	-1.4012	-1.4186	-1.25	-0.466421	-0.604518	-0.17227	-1.0711	-1.57211	-1.5895	-1.4209	-0.637327	-0.775424	-0.343177	0.00304922	0.00218111	0.000253973	0.00428831	0.0987069	0.184806	0.458982
Ssa#GRASP221220711		Cellular nucleic acid-binding protein [Salmo salar]	zff9	221220711	EOG8P5M80	0.145404	-0.488439	-0.221611	-0.157893	-0.204578	-1.50561	-1.53154	-1.33181	-0.633843	-0.367015	-0.303296	-0.349982	-1.65102	-1.67694	-1.47721	0.0015783	0.019813	0.0685723	0.068296	0.000374396	0.00067187	0.000343378
Ssa#GRASP221220735	Cell Myofiber	Sarcospan [Salmo salar]	sspn	221220735	EOG82RF5Z	0.0921862	-1.48513	-2.2423	-1.60707	-1.16555	0.150242	0.197407	0.219827	-1.57731	-2.33449	-1.69926	-1.25773	0.0580561	0.10522	0.127641	0.00152903	0.000404784	0.000493069	0.00480854	0.873976	0.734095	0.734682
Ssa#GRASP221220821	Immune Cytokine	Interleukin-18 precursor [Salmo salar]	null	221220821	EOG8H1BTJ	-0.0926676	1.20715	1.18333	0.901546	0.91503	0.646946	0.626677	0.643803	1.29981	1.276	0.994213	1.0077	0.739614	0.719345	0.736471	1.81769e-06	2.44866e-05	7.98373e-05	0.000531447	0.00127035	0.0140385	0.000339939
Ssa#GRASP221221187	Cell Lysosome	Cathepsin L1 [Salmo salar]	ctsl1a	221221187	EOG8T1JJP	-0.0900169	0.21305	0.496244	1.62534	1.32501	1.3162	1.37359	1.08379	0.303067	0.586261	1.71535	1.41503	1.40621	1.46361	1.17381	0.0564207	0.0468945	1.96552e-06	9.77302e-05	0.00036328	0.000204517	0.000430265
Ssa#GRASP221221187	Metabolism Protease	Cathepsin L1 [Salmo salar]	ctsl1a	221221187	EOG8T1JJP	-0.0900169	0.21305	0.496244	1.62534	1.32501	1.3162	1.37359	1.08379	0.303067	0.586261	1.71535	1.41503	1.40621	1.46361	1.17381	0.0564207	0.0468945	1.96552e-06	9.77302e-05	0.00036328	0.000204517	0.000430265
Ssa#GRASP221221233	Metabolism Protein biosynthesis	Eukaryotic translation initiation factor 4E-1A [Salmo salar]	eif4ea	221221233	EOG86Q7R5	0.186814	-2.11718	-1.81058	-1.48416	-0.715836	-0.825011	-0.220767	-0.460333	-2.30399	-1.99739	-1.67097	-0.90265	-1.01182	-0.407581	-0.647147	1.46541e-05	3.15686e-05	4.9453e-05	0.0287533	0.00104741	0.360455	0.0682038
Ssa#GRASP221221259	Metabolism Mitochondria	Cytochrome b-c1 complex subunit 6, mitochondrial precursor [Salmo salar]	uqcrh	221221259	EOG847GSS	-0.00133288	0.995707	1.48087	1.46608	1.11815	0.592643	0.635301	0.425067	0.997039	1.4822	1.46741	1.11948	0.593976	0.636634	0.4264	4.67357e-05	3.2556e-05	2.57573e-05	5.83906e-06	0.0482391	0.0208912	0.0250094
Ssa#GRASP221221283		Glycophorin-C [Salmo salar]	gypc	221221283	EOG8HX60K	0.168947	-1.86271	-2.18944	-1.6947	-0.570429	0.186163	0.356681	0.254756	-2.03166	-2.35838	-1.86365	-0.739376	0.0172156	0.187734	0.0858096	0.000171598	9.4522e-05	0.000381522	0.0934204	0.949633	0.587117	0.820186
Ssa#GRASP221221375	Immune Acute phase	Serum amyloid A-5 protein [Salmo salar]	saa	221221375	EOG8GB85D	-0.412276	3.70332	5.05911	6.11604	5.40747	3.34573	2.50216	2.3689	4.1156	5.47139	6.52831	5.81975	3.75801	2.91443	2.78118	0.000230109	2.43022e-05	1.17328e-05	3.65104e-05	0.00029348	0.0124186	0.00150478
Ssa#GRASP221221461	Cell Myofiber	Troponin T, slow skeletal muscle [Salmo salar]	tnnt1	221221461	EOG8T792D	0.252776	0.496613	-0.0365752	0.854909	1.85266	4.2247	3.85117	3.03344	0.243837	-0.289351	0.602133	1.59989	3.97193	3.59839	2.78066	0.701285	0.620444	0.476044	0.0246449	0.00128455	0.00132645	0.00220573
Ssa#GRASP221221833	Immune TNF	Tumor necrosis factor, alpha-induced protein 8-like protein 2 [Salmo salar]	tnfaip8l2b	221221833	EOG8P2R10	-0.159339	0.934703	1.19662	0.863564	0.667958	-0.306068	-0.377642	-0.298137	1.09404	1.35596	1.0229	0.827297	-0.14673	-0.218304	-0.138799	4.00184e-05	0.000568969	0.000209226	0.00606796	0.411278	0.53158	0.585102
Ssa#GRASP221221875	Cell Redox	Glutathione peroxidase 7 precursor [Salmo salar]	gpx7	221221875	EOG86HH8G	0.549233	-1.6127	-2.05196	-0.780609	0.653534	1.8448	1.69051	1.71904	-2.16194	-2.60119	-1.32984	0.104301	1.29557	1.14128	1.16981	1.02763e-05	2.23486e-05	0.0014809	0.205394	1.17818e-05	0.000939613	2.97523e-05
Ssa#GRASP221221893	Cell cytoskeleton	MARCKS-related protein [Salmo salar]	marcksl1b	221221893	EOG81C7VV	0.0178701	-0.561602	0.282024	1.55256	1.81181	1.69766	1.38067	1.22227	-0.579472	0.264154	1.53469	1.79394	1.67979	1.3628	1.2044	0.00761823	0.234544	4.26694e-05	2.45436e-05	0.000131304	0.000346926	0.00472497
Ssa#GRASP221222077	Cell Lysosome	Dysbindin domain-containing protein 1 [Salmo salar]	null	221222077	EOG8M92Q5	-0.123193	-0.687533	-1.36136	-1.49547	-1.72508	-1.36157	-0.893919	-0.742936	-0.56434	-1.23817	-1.37228	-1.60188	-1.23838	-0.770726	-0.619743	0.193179	0.00501999	0.00393839	0.00141758	0.00256092	0.0832088	0.157714
Ssa#GRASP221222135	Cell cycle	Cyclin-dependent kinase 4 inhibitor B [Salmo salar]	null	221222135	EOG8869BN	-0.159925	0.622499	1.19318	1.11505	1.04146	0.0304557	0.319558	0.641665	0.782424	1.35311	1.27498	1.20138	0.190381	0.479483	0.80159	0.00168505	0.000403323	0.000155231	0.000702845	0.431175	0.0217978	0.0131026
Ssa#GRASP221222173		Cofilin-2 [Salmo salar]	cfl1	221222173	EOG8NGHKM	0.193042	0.903872	2.00921	1.47169	1.44977	1.44589	1.16161	1.19493	0.71083	1.81617	1.27864	1.25672	1.25285	0.968571	1.00189	0.000177777	6.40091e-05	4.08734e-05	1.74189e-05	5.43528e-05	0.00397544	0.000668262
Ssa#GRASP221222243		NADH dehydrogenase 1 alpha subcomplex subunit 5 [Salmo salar]	ndufa5	221222243	EOG8DFQMR	0.0920546	-0.153187	-0.725594	-0.661634	-0.997419	-1.18947	-1.0627	-1.22671	-0.245242	-0.817648	-0.753689	-1.08947	-1.28152	-1.15475	-1.31876	0.581169	0.0452389	8.18174e-05	0.00157183	0.00242909	0.00977163	0.00159032
Ssa#GRASP221222319	Cell Folding, protein modification	Heat shock protein HSP 90-beta [Salmo salar]	hsp90ab1	221222319	EOG8C5DG7	0.0573548	0.827272	1.52526	1.47174	1.0911	1.34041	1.02613	1.0555	0.769917	1.4679	1.41439	1.03374	1.28306	0.96878	0.998146	0.00268542	0.000141181	1.74911e-05	0.000227645	0.000609133	0.0087607	0.00197985
Ssa#GRASP221222349	Cell cytoskeleton	Plastin-2 [Salmo salar]	lcp1	221222349	EOG80VWM3	0.0644987	1.58625	2.0305	2.20191	1.73889	0.789022	0.55951	0.693132	1.52175	1.96601	2.13741	1.67439	0.724524	0.495011	0.628633	0.000658544	2.60175e-05	1.32702e-05	9.30795e-05	0.00521474	0.109371	0.0181325
Ssa#GRASP221222349	Immune Lymphocyte	Plastin-2 [Salmo salar]	lcp1	221222349	EOG80VWM3	0.0644987	1.58625	2.0305	2.20191	1.73889	0.789022	0.55951	0.693132	1.52175	1.96601	2.13741	1.67439	0.724524	0.495011	0.628633	0.000658544	2.60175e-05	1.32702e-05	9.30795e-05	0.00521474	0.109371	0.0181325
Ssa#GRASP221222349	Tissue Motility	Plastin-2 [Salmo salar]	lcp1	221222349	EOG80VWM3	0.0644987	1.58625	2.0305	2.20191	1.73889	0.789022	0.55951	0.693132	1.52175	1.96601	2.13741	1.67439	0.724524	0.495011	0.628633	0.000658544	2.60175e-05	1.32702e-05	9.30795e-05	0.00521474	0.109371	0.0181325
Ssa#GRASP223646977	Metabolism Sugar	Alpha-enolase [Salmo salar]	eno1b	223646977	EOG8T1JJC	0.127724	1.12855	1.60748	1.46756	1.00439	0.105122	-0.178662	-0.308986	1.00083	1.47976	1.33983	0.876669	-0.0226021	-0.306386	-0.43671	0.000459883	0.000103865	1.44201e-05	0.000764275	0.915113	0.188894	0.122238
Ssa#GRASP223647193	Immune Chemokine receptor	C-X-C chemokine receptor type 4 [Salmo salar]	cxcr4b	223647193	EOG8BVSRT	0.125601	1.08152	1.50333	1.6283	1.61486	0.699117	0.365692	0.43221	0.95592	1.37773	1.5027	1.48925	0.573515	0.240091	0.306609	0.00121154	0.000696938	7.51616e-05	0.000302674	0.0629657	0.443225	0.141376
Ssa#GRASP223647411	Immune Lectin	P-selectin precursor [Salmo salar]	sele	223647411	EOG88D1S2	0.120512	4.35646	2.10178	2.53462	2.32117	1.38291	0.330527	0.601827	4.23594	1.98127	2.41411	2.20066	1.26239	0.210015	0.481315	3.86237e-09	0.000223525	2.81293e-06	0.00168544	0.00154242	0.066505	0.0757611
Ssa#GRASP223647431	Cell cytoskeleton	Wiskott-Aldrich syndrome protein homolog [Salmo salar]	wasb	223647431	EOG81VM1Q	0.157601	0.276951	0.912211	1.4508	1.63582	1.29748	1.00889	1.05952	0.11935	0.75461	1.2932	1.47822	1.13988	0.851292	0.901919	0.593956	0.014167	5.02993e-05	9.03889e-05	0.000345575	0.0133108	0.000140564
Ssa#GRASP223647431	Immune Lymphocyte	Wiskott-Aldrich syndrome protein homolog [Salmo salar]	wasb	223647431	EOG81VM1Q	0.157601	0.276951	0.912211	1.4508	1.63582	1.29748	1.00889	1.05952	0.11935	0.75461	1.2932	1.47822	1.13988	0.851292	0.901919	0.593956	0.014167	5.02993e-05	9.03889e-05	0.000345575	0.0133108	0.000140564
Ssa#GRASP223647461	Tissue Adhesion	Integrin beta-2 precursor [Salmo salar]	si:dkey-260n18.4	223647461	EOG870VDZ	0.165964	1.57544	2.04214	2.21527	2.1193	1.50193	1.56523	1.44699	1.40948	1.87617	2.04931	1.95334	1.33597	1.39926	1.28103	0.000684627	4.21691e-06	6.05703e-06	1.51173e-05	0.000245433	8.92206e-05	0.000439953
Ssa#GRASP223647481	Metabolism Nucleotide	AMP deaminase 3 [Salmo salar]	ampd3a	223647481	EOG8ZPFRM	0.000858475	-0.408748	-1.29278	-1.35641	-1.07407	-0.54274	-0.110686	-0.326677	-0.409606	-1.29364	-1.35726	-1.07492	-0.543599	-0.111545	-0.327535	0.111836	0.00127187	0.000564499	0.00094088	0.0605268	0.784099	0.396548
Ssa#GRASP223647519		Serine/threonine-protein kinase SRPK3 [Salmo salar]	srpk3	223647519	EOG8B5Q30	0.218154	-1.35871	-1.16728	-1.01407	-0.901602	-0.277502	-0.249841	-0.274418	-1.57687	-1.38543	-1.23223	-1.11976	-0.495655	-0.467994	-0.492571	0.000329114	0.00370998	0.00203828	0.00755352	0.0900994	0.350425	0.182281
Ssa#GRASP223647545	Tissue Motility	Integrin beta-1 precursor [Salmo salar]	itgb1a	223647545	EOG8Q85TV	-0.167209	1.54075	2.43338	2.32909	1.61826	0.813149	0.513428	0.33449	1.70796	2.60059	2.4963	1.78547	0.980358	0.680638	0.501699	3.77391e-06	5.02962e-07	2.77425e-05	0.000164272	0.0324295	0.0211072	0.0086127
Ssa#GRASP223647545	Tissue Adhesion	Integrin beta-1 precursor [Salmo salar]	itgb1a	223647545	EOG8Q85TV	-0.167209	1.54075	2.43338	2.32909	1.61826	0.813149	0.513428	0.33449	1.70796	2.60059	2.4963	1.78547	0.980358	0.680638	0.501699	3.77391e-06	5.02962e-07	2.77425e-05	0.000164272	0.0324295	0.0211072	0.0086127
Ssa#GRASP223647567	Immune Effector	neutrophil cytosolic factor 1 [Salmo salar]	ncf1	223647567	EOG8BRXHP	-0.07501	5.56636	5.52	4.77345	3.08478	1.66641	1.12895	1.00801	5.64137	5.59501	4.84846	3.15979	1.74142	1.20396	1.08302	1.15924e-06	1.78854e-08	9.11104e-10	3.1977e-05	0.00325486	0.0191095	0.00424189
Ssa#GRASP223647593	Metabolism Nucleotide	Uridine phosphorylase 1 [Salmo salar]	upp1	223647593	EOG86X06C	0.0664737	0.619018	2.33865	1.90977	1.75133	1.11508	0.867425	0.884777	0.552544	2.27217	1.8433	1.68485	1.0486	0.800951	0.818304	0.00606893	2.27884e-06	2.79445e-05	1.08083e-05	0.000155162	0.00667014	0.00207283
Ssa#GRASP223647607		Ezrin-radixin-moesin-binding phosphoprotein 50 [Salmo salar]	slc9a3r1	223647607	EOG8JM8MW	-0.086313	1.08701	1.08385	1.20405	0.648191	0.301655	0.293327	0.418131	1.17332	1.17016	1.29037	0.734504	0.387968	0.37964	0.504444	0.000259901	0.00421045	7.41631e-05	0.000970133	0.0259129	0.052716	0.000154968
Ssa#GRASP223647621	Immune regulator	Proto-oncogene tyrosine-protein kinase FYN [Salmo salar]	fynb	223647621	EOG876KWR	-0.032583	-1.2312	-1.62151	-1.52688	-1.03157	-0.0395427	0.371024	0.0505818	-1.19861	-1.58893	-1.4943	-0.998992	-0.0069597	0.403606	0.0831648	3.6502e-06	4.15811e-05	1.46464e-08	0.00077924	0.938498	0.0902713	0.637989
Ssa#GRASP223647639	Cell cytoskeleton	Coronin-1A [Salmo salar]	coro1a	223647639	EOG8NKCS4	0.0360963	1.02655	1.45173	1.68762	1.45398	1.03163	0.838277	0.707762	0.990458	1.41564	1.65152	1.41788	0.995538	0.80218	0.671666	0.0120467	2.95035e-05	4.63302e-07	0.000105171	2.84118e-05	0.00278472	0.00344193
Ssa#GRASP223647639	Tissue Motility	Coronin-1A [Salmo salar]	coro1a	223647639	EOG8NKCS4	0.0360963	1.02655	1.45173	1.68762	1.45398	1.03163	0.838277	0.707762	0.990458	1.41564	1.65152	1.41788	0.995538	0.80218	0.671666	0.0120467	2.95035e-05	4.63302e-07	0.000105171	2.84118e-05	0.00278472	0.00344193
Ssa#GRASP223647705	Immune IFN-virus response	CD151, tetraspanin 3	CH211-103N10.6	223647705	EOG8CG171	-0.0362724	0.23179	-0.173445	0.91476	1.04116	1.13474	1.10588	0.717515	0.268062	-0.137173	0.951032	1.07744	1.17101	1.14215	0.753787	0.323247	0.500235	0.00890972	0.000747644	0.00158203	0.000548832	0.0196459
Ssa#GRASP223647705	Tissue Neural	CD151, tetraspanin 3	CH211-103N10.6	223647705	EOG8CG171	-0.0362724	0.23179	-0.173445	0.91476	1.04116	1.13474	1.10588	0.717515	0.268062	-0.137173	0.951032	1.07744	1.17101	1.14215	0.753787	0.323247	0.500235	0.00890972	0.000747644	0.00158203	0.000548832	0.0196459
Ssa#GRASP223647721	Immune IFN-virus response	Macrosialin precursor [Salmo salar]	null	223647721	EOG8Q59NX	-0.0739907	0.447989	0.28873	1.08033	1.096	1.10762	1.15028	0.903641	0.521979	0.362721	1.15432	1.16999	1.18162	1.22427	0.977631	0.0682057	0.0367155	0.000320907	0.00104427	0.000125556	0.000203379	0.000365568
Ssa#GRASP223647721	Cell Surface	Macrosialin precursor [Salmo salar]	null	223647721	EOG8Q59NX	-0.0739907	0.447989	0.28873	1.08033	1.096	1.10762	1.15028	0.903641	0.521979	0.362721	1.15432	1.16999	1.18162	1.22427	0.977631	0.0682057	0.0367155	0.000320907	0.00104427	0.000125556	0.000203379	0.000365568
Ssa#GRASP223647727	Immune regulator	Tyrosine-protein phosphatase non-receptor type 6 [Salmo salar]	ptpn6	223647727	EOG8CC4Z2	0.0532626	1.02068	1.22664	1.68243	1.58863	0.168422	0.273039	0.108111	0.967415	1.17338	1.62916	1.53536	0.115159	0.219777	0.0548482	0.000308665	7.9871e-05	1.48064e-05	6.95144e-07	0.611142	0.10816	0.7386
Ssa#GRASP223647727	Cell Signaling	Tyrosine-protein phosphatase non-receptor type 6 [Salmo salar]	ptpn6	223647727	EOG8CC4Z2	0.0532626	1.02068	1.22664	1.68243	1.58863	0.168422	0.273039	0.108111	0.967415	1.17338	1.62916	1.53536	0.115159	0.219777	0.0548482	0.000308665	7.9871e-05	1.48064e-05	6.95144e-07	0.611142	0.10816	0.7386
Ssa#GRASP223647743	Metabolism Iron heme	5-aminolevulinate synthase, erythroid-specific, mitochondrial precursor [Salmo salar]	alas2	223647743	EOG87WPK6	-0.0758542	3.17743	1.85714	1.7627	1.60457	0.476285	0.0391833	0.383812	3.25329	1.933	1.83855	1.68043	0.55214	0.115038	0.459667	0.0021173	0.0055654	0.00838055	0.00818112	0.276216	0.831667	0.310771
Ssa#GRASP223647749	Immune B cell	Transcription factor PU.1 [Salmo salar]	spi1	223647749	EOG82Z5NM	0.00233625	1.91086	1.92446	1.75085	1.72547	0.820047	0.810128	0.710898	1.90853	1.92213	1.74852	1.72313	0.817711	0.807792	0.708561	0.000110504	6.38181e-06	5.58739e-07	4.47006e-05	0.000411623	0.000179402	0.000845462
Ssa#GRASP223647761	Cell Myofiber	Tropomyosin alpha-3 chain	tpm3	223647761	EOG8BG9TV	-0.0945854	1.93584	2.36023	1.04763	0.659296	0.471968	0.509759	0.167967	2.03042	2.45481	1.14221	0.753881	0.566553	0.604344	0.262553	2.32498e-06	2.2135e-05	0.000161507	0.0125611	0.0036148	0.138727	0.134679
Ssa#GRASP223647765		Phosphatidylinositol-5-phosphate 4-kinase type-2 beta [Salmo salar]	null	223647765	EOG8HX5Z3	0.0898955	-1.41285	-1.25377	-1.20754	-0.884428	-0.987796	-0.868238	-0.785678	-1.50275	-1.34366	-1.29744	-0.974323	-1.07769	-0.958134	-0.875573	0.00149296	0.00127811	0.00153673	0.0234795	0.00520558	0.0372406	0.0273634
Ssa#GRASP223647769	Cell Ubiquitin	Ankyrin repeat domain-containing protein 10 [Salmo salar]	CH211-235E18.4	223647769	EOG8TF1HH	0.195505	-1.3511	-2.25732	-2.28165	-1.56307	-1.18129	-0.87145	-0.442571	-1.54661	-2.45283	-2.47715	-1.75857	-1.37679	-1.06696	-0.638076	0.000434452	0.000381793	0.000189881	0.00532599	0.00555572	0.0404866	0.162552
Ssa#GRASP223647777		Calponin-3 [Salmo salar]	cnn3a	223647777	EOG80S1CT	0.237959	1.12252	0.265029	0.873187	1.51309	1.45244	1.28698	1.13788	0.884562	0.0270694	0.635228	1.27513	1.21448	1.04902	0.89992	0.00050005	0.906602	0.0195109	1.84208e-05	0.00170274	0.00726408	0.00352223
Ssa#GRASP223647811	Immune Ig receptor	High affinity immunoglobulin gamma Fc receptor I precursor [Salmo salar]	null	223647811	EOG8S4QDX	0.115424	1.17292	1.2143	1.61005	1.33254	1.97226	1.61004	1.52011	1.0575	1.09888	1.49462	1.21712	1.85684	1.49461	1.40469	0.00355806	0.000500723	0.00104334	0.00214466	0.000313488	0.000440248	0.000469198
Ssa#GRASP223647857	Tissue Neural	Myelin P0 protein precursor [Salmo salar]	mpz	223647857	EOG8K9CB7	-0.121699	-0.734934	-1.78058	-1.82975	-1.66569	-1.16481	-1.40081	-1.09083	-0.613235	-1.65888	-1.70805	-1.54399	-1.04311	-1.27911	-0.969131	0.0302009	0.00171001	9.22241e-05	0.000474678	0.0137385	0.00158165	0.00969042
Ssa#GRASP223647867		Ecto-NOX disulfide-thiol exchanger 1 [Salmo salar]	enox1	223647867	EOG879G4R	0.170804	0.0179957	-0.766574	-0.390566	0.221894	1.94023	1.89898	1.65376	-0.152808	-0.937378	-0.56137	0.0510907	1.76943	1.72818	1.48296	0.600977	0.00489751	0.0305665	0.774264	1.01809e-05	4.23472e-05	0.00454999
Ssa#GRASP223647903	Cell cycle	Arrestin domain-containing protein 3 [Salmo salar]	arrdc3	223647903	EOG8TMS06	0.0446956	0.492879	-0.497338	-0.941242	-1.01952	-1.62504	-1.58637	-1.61808	0.448184	-0.542034	-0.985938	-1.06422	-1.66974	-1.63106	-1.66277	0.0312882	0.060839	0.00192594	0.00318581	0.000303194	0.000189836	2.47423e-06
Ssa#GRASP223647921	Immune Effector	cytochrome b-245, beta polypeptide [Salmo salar]	cybb	223647921	EOG8N31KJ	0.299294	2.04904	1.9681	2.42194	1.68442	1.25414	1.09138	1.10224	1.74975	1.6688	2.12265	1.38513	0.954848	0.792091	0.802944	5.32102e-05	1.62573e-06	9.31432e-05	0.000651588	0.000944457	0.00260303	5.38324e-05
Ssa#GRASP223647935	Metabolism Protease inhibitor	Cysteine-rich secretory protein LCCL domain-containing 2 precursor [Salmo salar]	null	223647935	EOG8DBVBF	-0.0952085	1.88562	1.20306	0.123327	0.602347	1.12275	1.1965	0.856482	1.98082	1.29827	0.218535	0.697555	1.21796	1.29171	0.951691	1.00116e-05	0.0182085	0.168247	0.0516446	0.000751894	2.21002e-05	0.00278741
Ssa#GRASP223647939	Cell Lysosome	Cathepsin B precursor [Salmo salar]	ctsba	223647939	EOG8BG9T8	-0.0225825	-0.061082	0.479594	1.61466	2.10527	1.40213	1.12481	0.99747	-0.0384995	0.502176	1.63724	2.12785	1.42471	1.14739	1.02005	0.783218	0.00621236	6.18419e-06	2.2945e-06	7.36805e-05	0.000653227	0.00386771
Ssa#GRASP223647939	Metabolism Protease	Cathepsin B precursor [Salmo salar]	ctsba	223647939	EOG8BG9T8	-0.0225825	-0.061082	0.479594	1.61466	2.10527	1.40213	1.12481	0.99747	-0.0384995	0.502176	1.63724	2.12785	1.42471	1.14739	1.02005	0.783218	0.00621236	6.18419e-06	2.2945e-06	7.36805e-05	0.000653227	0.00386771
Ssa#GRASP223647959	Tissue ECM	Hyaluronidase-2 precursor [Salmo salar]	null	223647959	EOG8RNC6B	0.078266	1.11732	0.239065	0.199693	0.523886	1.21652	1.14806	0.997582	1.03905	0.160799	0.121427	0.44562	1.13825	1.0698	0.919316	0.000713883	0.140024	0.261094	0.0113997	3.20696e-05	0.00101697	6.85432e-05
Ssa#GRASP223647961	Unknown Uncertain	Lamina-associated polypeptide 2, isoforms beta/gamma [Salmo salar]	tmpob	223647961	EOG8CNRPM	-0.0488183	-1.2614	-1.23146	-1.1396	-1.12507	-0.373201	-0.0988044	0.0801058	-1.21259	-1.18264	-1.09079	-1.07626	-0.324383	-0.0499862	0.128924	7.0904e-05	6.78994e-05	1.59358e-05	0.000149196	0.198718	0.897465	0.615723
Ssa#GRASP223647969		Glucose-6-phosphate isomerase [Salmo salar]	gpib	223647969	EOG82V9CZ	0.0850623	1.11173	1.8993	1.53207	0.700198	0.903134	0.626232	0.615895	1.02667	1.81424	1.44701	0.615136	0.818071	0.54117	0.530833	0.000616682	9.48869e-06	1.44666e-05	0.0250944	0.00158698	0.0286437	0.0052276
Ssa#GRASP223647971	Metabolism Iron heme	Ferritin, heavy subunit [Salmo salar]	fth1a	223647971	EOG847GS5	-0.0151326	0.8378	0.999646	1.44513	1.40625	1.13761	0.93048	0.791681	0.852933	1.01478	1.46026	1.42138	1.15274	0.945612	0.806814	0.00194201	7.81271e-05	2.76547e-06	9.87312e-06	0.000184814	0.000352931	0.00348417
Ssa#GRASP223648011	Tissue Differentiation	Class B basic helix-loop-helix protein 2 [Salmo salar]	bhlhe40	223648011	EOG8GF4CJ	0.0854825	-1.22463	-1.3226	-0.94314	-1.14811	-1.60842	-1.47595	-1.52672	-1.31011	-1.40808	-1.02862	-1.23359	-1.69391	-1.56143	-1.61221	0.000525281	2.77538e-05	7.23315e-06	3.29014e-06	5.78975e-07	2.6925e-06	4.63771e-07
Ssa#GRASP223648019	Cell Apoptosis	Caspase-8 precursor [Salmo salar]	casp8	223648019	EOG8DZ2S6	-0.114368	1.64753	1.35276	1.01345	0.551563	0.53329	0.34556	0.390968	1.76189	1.46713	1.12782	0.665931	0.647657	0.459928	0.505336	2.61365e-06	5.70548e-05	9.55873e-05	0.00120358	0.000278697	0.0182722	0.00212678
Ssa#GRASP223648051	Unknown Uncertain	Olfactomedin-like protein 2A precursor [Salmo salar]	olfml2a	223648051	EOG83R4JF	0.158498	-1.46317	-1.69728	-1.01754	-0.10897	0.885383	1.28728	1.1866	-1.62167	-1.85577	-1.17604	-0.267468	0.726884	1.12878	1.0281	1.20501e-05	1.50164e-05	4.39515e-05	0.193476	0.0114006	0.000762944	0.0108792
Ssa#GRASP223648059	Metabolism Retinoid	Retinoic acid receptor responder protein 3 [Salmo salar]	null	223648059	EOG8002H9	-0.10986	-0.676471	-1.46202	-1.5688	-1.45011	-1.21379	-1.32375	-1.15866	-0.566611	-1.35216	-1.45894	-1.34025	-1.10393	-1.21389	-1.0488	0.0310885	0.00101599	1.47191e-06	0.000471768	0.00168916	0.00564986	0.00555745
Ssa#GRASP223648063	Immune Platelet	Platelet-derived growth factor receptor-like protein precursor [Salmo salar]	pdgfrl	223648063	EOG8KH3S4	0.225886	-0.962956	-1.12223	-1.0141	-0.409993	0.944953	0.750875	0.986996	-1.18884	-1.34812	-1.23999	-0.635879	0.719067	0.524989	0.76111	2.9848e-05	0.000637624	0.000105869	0.0177251	0.0274502	0.0105074	0.00729506
Ssa#GRASP223648071	Metabolism Protease inhibitor	Metalloproteinase inhibitor 2 precursor [Salmo salar]	timp2a	223648071	EOG89PBX0	0.0955488	3.25928	4.13255	3.51839	2.8309	0.580484	0.422768	0.281614	3.16373	4.037	3.42284	2.73535	0.484935	0.327219	0.186065	4.49814e-06	3.24664e-06	3.36609e-05	9.43282e-05	0.0676744	0.355399	0.472425
Ssa#GRASP223648073		Rho guanine nucleotide exchange factor 4 [Salmo salar]	si:dkey-74f15.3	223648073	EOG8WSX6Z	0.0774099	-1.23699	-1.48861	-1.50037	-1.22353	-1.09987	-0.939621	-0.688354	-1.3144	-1.56602	-1.57778	-1.30094	-1.17728	-1.01703	-0.765764	0.00673263	0.00331358	0.00224247	0.00853777	0.0262709	0.0324449	0.0967173
Ssa#GRASP223648103	Metabolism Lipid	Acetyl-coenzyme A synthetase 2-like, mitochondrial precursor [Salmo salar]	acss1	223648103	EOG8DBVB5	-0.0687207	1.48243	2.0116	1.5575	1.15278	0.870697	0.573081	0.289019	1.55115	2.08032	1.62622	1.2215	0.939418	0.641802	0.35774	4.49583e-05	1.72683e-05	3.9071e-06	0.00034194	0.000381876	0.00516654	0.00975761
Ssa#GRASP223648103	Metabolism Mitochondria	Acetyl-coenzyme A synthetase 2-like, mitochondrial precursor [Salmo salar]	acss1	223648103	EOG8DBVB5	-0.0687207	1.48243	2.0116	1.5575	1.15278	0.870697	0.573081	0.289019	1.55115	2.08032	1.62622	1.2215	0.939418	0.641802	0.35774	4.49583e-05	1.72683e-05	3.9071e-06	0.00034194	0.000381876	0.00516654	0.00975761
Ssa#GRASP223648107	Metabolism Sugar	6-phosphogluconate dehydrogenase, decarboxylating [Salmo salar]	pgd	223648107	EOG8NGHJF	0.0672275	2.07953	2.87199	2.13896	1.42895	0.826849	0.687993	0.703552	2.0123	2.80476	2.07173	1.36172	0.759621	0.620765	0.636324	9.00764e-06	4.4816e-07	7.25464e-07	0.000206936	0.00199527	0.00309776	0.0047706
Ssa#GRASP223648179	Tissue ECM	Ependymin precursor [Salmo salar]	null	223648179	EOG8M92QJ	-0.00313625	-0.559527	-0.574609	1.72265	2.90624	2.1161	2.06611	2.15093	-0.556391	-0.571473	1.72578	2.90938	2.11923	2.06924	2.15407	0.013162	0.0080193	5.44755e-07	6.61067e-05	3.47647e-06	0.000194398	7.83245e-06
Ssa#GRASP223648203	Metabolism Nuclease	Exosome complex exonuclease RRP4 [Salmo salar]	exosc2	223648203	EOG89KGNT	-0.140528	-1.00916	-1.39705	-1.38477	-1.10302	-1.72583	-1.44573	-1.66493	-0.868633	-1.25652	-1.24425	-0.962491	-1.5853	-1.30521	-1.5244	0.00773729	0.000312761	5.37489e-06	0.0158759	1.19947e-05	0.0210077	4.0536e-06
Ssa#GRASP223648221	Cell Cytoskeleton microtubule	Tubulin alpha-1A chain [Salmo salar]	tuba8l4	223648221	EOG8S4QCR	0.416372	-0.567925	-0.28511	0.950653	1.5053	2.30168	1.86876	1.66511	-0.984297	-0.701482	0.534281	1.08893	1.88531	1.45238	1.24873	0.000263082	0.00525137	0.0446689	1.64097e-05	0.000168585	0.00058346	8.02671e-05
Ssa#GRASP223648277	Cell GTP signaling	GTP-binding protein Di-Ras2 [Salmo salar]	null	223648277	EOG8TXCQP	0.0297087	-0.19095	0.0259605	0.372267	0.603119	1.26485	1.44239	1.20947	-0.220659	-0.00374825	0.342559	0.573411	1.23515	1.41268	1.17976	0.0385992	0.95395	0.000345074	0.00166469	7.77273e-08	2.14804e-05	0.000213016
Ssa#GRASP223648283	Cell Folding, protein modification	14-3-3 protein gamma-1 [Salmo salar]	ywhag1	223648283	EOG837SCJ	0.14007	-1.82271	-2.20621	-2.2408	-1.51286	-0.816685	-0.695857	-0.41628	-1.96278	-2.34628	-2.38087	-1.65293	-0.956755	-0.835927	-0.55635	0.00164586	0.00039876	0.000439864	0.0171995	0.0325667	0.195429	0.344671
Ssa#GRASP223648317	Tissue Epithelium	Syntaxin-11 [Salmo salar]	stx11a	223648317	EOG8CJWFR	0.0159728	1.4783	1.82132	1.54075	1.43205	1.09162	0.959136	1.10021	1.46233	1.80535	1.52478	1.41608	1.07564	0.943163	1.08423	0.000349658	1.17721e-08	0.000334379	1.69034e-05	0.000349667	0.00377286	4.95893e-05
Ssa#GRASP223648325	Cell Signaling	Major vault protein [Salmo salar]	mvp	223648325	EOG89PBVW	0.0604883	1.44233	1.55677	1.38813	1.41943	1.11837	1.51764	1.10174	1.38185	1.49628	1.32764	1.35894	1.05788	1.45715	1.04126	3.03537e-06	5.00572e-05	0.000136887	0.00026003	0.00404785	0.000172523	0.00310151
Ssa#GRASP223648327	Immune Cytokine	Granulins precursor [Salmo salar]	grna	223648327	EOG8HHQ00	-0.0137699	-0.397938	-0.248466	1.13088	1.4432	1.43461	1.17751	1.30398	-0.384168	-0.234696	1.14465	1.45697	1.44838	1.19128	1.31775	0.0826809	0.33445	0.000963848	0.000445826	0.000462414	0.0073089	0.000709464
Ssa#GRASP223648327	Tissue Differentiation	Granulins precursor [Salmo salar]	grna	223648327	EOG8HHQ00	-0.0137699	-0.397938	-0.248466	1.13088	1.4432	1.43461	1.17751	1.30398	-0.384168	-0.234696	1.14465	1.45697	1.44838	1.19128	1.31775	0.0826809	0.33445	0.000963848	0.000445826	0.000462414	0.0073089	0.000709464
Ssa#GRASP223648327	Tissue Growth factor	Granulins precursor [Salmo salar]	grna	223648327	EOG8HHQ00	-0.0137699	-0.397938	-0.248466	1.13088	1.4432	1.43461	1.17751	1.30398	-0.384168	-0.234696	1.14465	1.45697	1.44838	1.19128	1.31775	0.0826809	0.33445	0.000963848	0.000445826	0.000462414	0.0073089	0.000709464
Ssa#GRASP223648339	Immune Lymphocyte	Tyrosine-protein kinase SYK [Salmo salar]	syk	223648339	EOG8G4HN3	-0.0170244	0.589227	1.33668	1.56416	1.84043	0.548508	0.631323	0.23064	0.606252	1.3537	1.58119	1.85746	0.565533	0.648347	0.247665	0.00916792	4.95041e-05	4.49934e-06	6.38079e-06	0.00692249	0.000837625	0.270137
Ssa#GRASP223648341	Immune IFN-virus response	Galectin-3-binding protein precursor [Salmo salar]	null	223648341	EOG8V9VNV	-0.121577	-0.240242	-0.232197	1.45384	1.69029	1.47763	1.29773	1.01061	-0.118665	-0.11062	1.57542	1.81187	1.59921	1.41931	1.13219	0.755971	0.657626	0.000269241	2.61352e-05	0.000213574	0.000147841	0.0028822
Ssa#GRASP223648381	Cell Folding, protein modification	14-3-3 protein beta/alpha [Salmo salar]	ywhaqb	223648381	EOG8HHQ0X	0.00715	1.06358	1.95845	1.31059	0.736933	1.12782	1.14224	0.88564	1.05643	1.9513	1.30343	0.729783	1.12067	1.13509	0.87849	0.000112153	9.42822e-06	0.000186642	0.00881542	0.000326268	0.000639482	0.00879761
Ssa#GRASP223648387	Cell GTP signaling	Ras association domain-containing protein 2 [Salmo salar]	rassf2	223648387	EOG86DN0X	0.069632	0.0114942	0.408067	0.768233	0.661206	1.40068	1.44394	1.11116	-0.0581378	0.338435	0.698601	0.591574	1.33105	1.3743	1.04153	0.723508	0.00211723	3.83174e-05	0.00138202	6.18529e-07	1.07025e-05	2.63561e-06
Ssa#GRASP223648419	Tissue Differentiation	Digestive organ expansion factor [Salmo salar]	diexf	223648419	EOG8FFDZD	0.032905	2.73431	2.21573	1.70456	1.54293	0.987789	0.673848	0.260138	2.70141	2.18282	1.67165	1.51002	0.954884	0.640943	0.227233	8.84656e-06	0.00107676	3.60462e-06	0.00387247	0.0337882	0.0274158	0.10087
Ssa#GRASP223648447	Cell Ubiquitin	ariadne-2 homolog [Salmo salar]	arih2	223648447	EOG87H6MP	0.106142	-1.55331	-1.79157	-1.43774	-1.13061	-1.08602	-1.04309	-0.800721	-1.65945	-1.89771	-1.54388	-1.23675	-1.19216	-1.14923	-0.906863	3.98236e-05	4.82337e-05	0.000106379	0.000167946	7.86709e-05	0.010019	0.025227
Ssa#GRASP223648491	Cell Lysosome	Lysosome-associated membrane glycoprotein 2 precursor [Salmo salar]	LAMP2	223648491	EOG83V0SM	-0.0841718	0.712853	1.01099	0.946048	0.939248	0.917375	0.976526	0.713931	0.797025	1.09516	1.03022	1.02342	1.00155	1.0607	0.798102	0.000178132	8.58851e-07	3.56037e-05	1.96767e-05	0.000955998	0.000463127	0.00090697
Ssa#GRASP223648495		Dihydropyrimidinase [Salmo salar]	dpys	223648495	EOG8KSQGH	0.0506739	-2.01656	-2.43856	-2.04028	-1.81112	-1.51646	-1.68941	-0.973759	-2.06723	-2.48923	-2.09096	-1.86179	-1.56713	-1.74009	-1.02443	0.000165033	2.30356e-05	9.31771e-05	0.00254085	0.0109104	0.0240881	0.0779239
Ssa#GRASP223648573		Carboxy-terminal domain RNA polymerase II polypeptide A small phosphatase 2 [Salmo salar]	ctdsp2	223648573	EOG8TQN78	0.0440755	-1.17801	-0.91	-0.0713654	-0.547804	-1.12002	-1.06033	-1.08221	-1.22209	-0.954075	-0.115441	-0.59188	-1.1641	-1.10441	-1.12628	1.09517e-05	0.00907932	0.103034	0.00331495	0.000118209	0.00391012	3.58747e-05
Ssa#GRASP223648585	Metabolism Sugar	L-lactate dehydrogenase B chain [Salmo salar]	ldhba	223648585	EOG8BRXHT	-0.164342	1.33652	1.52737	1.61056	0.817197	0.130486	0.381393	-0.0112648	1.50086	1.69171	1.7749	0.981539	0.294827	0.545735	0.153077	2.56014e-07	3.64345e-05	1.87227e-05	0.00165021	0.531851	0.114088	0.338821
Ssa#GRASP223648613	Cell Stress	Serine/threonine-protein kinase Sgk2 [Salmo salar]	sgk2a	223648613	EOG8H1BSV	0.136466	-1.55163	-1.51745	-1.3633	-1.19307	-1.7358	-1.72748	-1.07374	-1.68809	-1.65392	-1.49976	-1.32954	-1.87226	-1.86394	-1.21021	0.00177072	0.00147832	0.00174598	0.00803978	0.000919817	0.00882786	0.00648802
Ssa#GRASP223648629	Metabolism Protein biosynthesis	Eukaryotic translation initiation factor 4E type 2 [Salmo salar]	eif4e2	223648629	EOG8W9K2K	0.248364	-1.69916	-1.89921	-1.58061	-1.20517	-0.704139	-0.774281	-0.601861	-1.94753	-2.14757	-1.82897	-1.45354	-0.952503	-1.02265	-0.850225	0.000317671	0.000169256	0.000341092	0.00173824	0.0127084	0.0181605	0.0282037
Ssa#GRASP223648651	Metabolism Xenobiotic	Arylacetamide deacetylase [Salmo salar]	BX000999.4	223648651	EOG8Q2FCJ	-0.102923	-0.0904948	-0.107954	-0.448332	0.191968	-1.28732	-1.30709	-1.32522	0.0124282	-0.0050315	-0.345409	0.294891	-1.1844	-1.20416	-1.2223	0.954439	0.979375	0.0237747	0.20172	7.19387e-05	2.01996e-05	0.000241494
Ssa#GRASP223648669	Metabolism Protein biosynthesis	Elongation factor 1-delta [Salmo salar]	eef1db	223648669	EOG89W3D9	-0.0234588	0.738349	1.13317	0.71428	0.659101	1.0866	1.08835	1.05718	0.761808	1.15663	0.737739	0.68256	1.11005	1.11181	1.08064	0.00442663	0.000303087	0.00157775	0.00391232	0.00140901	0.000326005	0.000707804
Ssa#GRASP223648693	Tissue Melanogenesis	Melanocyte protein Pmel 17	gpnmb	223648693	EOG837SBR	-0.127716	-0.812847	-1.45646	-1.42306	-1.90996	-1.62365	-1.27876	-0.924949	-0.685131	-1.32874	-1.29534	-1.78224	-1.49594	-1.15104	-0.797233	0.0169421	0.000490971	0.000480794	5.99841e-05	0.00477045	0.12194	0.0442807
Ssa#GRASP223648693	Tissue glycan	Melanocyte protein Pmel 17	gpnmb	223648693	EOG837SBR	-0.127716	-0.812847	-1.45646	-1.42306	-1.90996	-1.62365	-1.27876	-0.924949	-0.685131	-1.32874	-1.29534	-1.78224	-1.49594	-1.15104	-0.797233	0.0169421	0.000490971	0.000480794	5.99841e-05	0.00477045	0.12194	0.0442807
Ssa#GRASP223648705	Tissue ECM	Exostosin-like 2 [Salmo salar]	extl2	223648705	EOG8256QX	0.173649	-0.678145	-0.741553	-0.316145	0.11932	1.42937	1.48889	1.43808	-0.851794	-0.915202	-0.489793	-0.0543288	1.25572	1.31524	1.26443	0.000374656	0.00019398	0.00648367	0.655647	2.2037e-05	0.000113141	0.000573177
Ssa#GRASP223648713	Metabolism Transport	Solute carrier family 22 member 2 [Salmo salar]	slc22a2	223648713	EOG8Q2FC6	0.00728325	-0.397059	-0.571222	-0.942099	-0.684669	-1.1462	-1.18603	-1.03728	-0.404343	-0.578505	-0.949382	-0.691952	-1.15348	-1.19331	-1.04457	0.0665977	0.0408227	0.00103236	0.00437333	0.00109609	8.13962e-05	0.000665934
Ssa#GRASP223648715	Metabolism Iron heme	5-aminolevulinate synthase, nonspecific, mitochondrial precursor [Salmo salar]	alas1	223648715	EOG87WPK6	-0.0542141	-1.71163	-2.28009	-2.65746	-2.25943	-0.91656	-0.806588	-0.619408	-1.65741	-2.22587	-2.60325	-2.20522	-0.862346	-0.752374	-0.565194	0.00127493	0.000651873	4.20586e-05	0.00288536	0.03179	0.260302	0.323015
Ssa#GRASP223648735	Cell Nucleus	Hepatic leukemia factor [Salmo salar]	hlfa	223648735	EOG808P6J	-0.239581	-0.630532	-1.57354	-1.37669	-1.30776	-1.64066	-1.1685	-1.4914	-0.390951	-1.33396	-1.13711	-1.06818	-1.40108	-0.928917	-1.25182	0.127566	0.000204016	0.000684604	0.00102968	0.000400377	0.00380991	0.00111252
Ssa#GRASP223648739	Metabolism Protease	Procollagen C-endopeptidase enhancer 2 precursor [Salmo salar]	pcolce2b	223648739	EOG85TDK4	0.283943	-0.78002	-0.792436	-0.350623	1.8158	1.87044	1.45312	1.03955	-1.06396	-1.07638	-0.634566	1.53186	1.5865	1.16918	0.755604	9.62713e-05	0.00115339	0.051504	0.000226994	0.000714055	0.00374141	0.0418917
Ssa#GRASP223648741	Tissue Motility	Coronin-1C [Salmo salar]	si:dkey-202g15.6	223648741	EOG8NKCS4	0.106147	0.398493	1.24334	0.954658	1.12478	1.49032	1.21625	1.13666	0.292346	1.1372	0.848511	1.01863	1.38417	1.1101	1.03051	0.0193046	5.34627e-05	0.000167365	2.23246e-05	3.11642e-05	1.86099e-05	0.000444874
Ssa#GRASP223648743	Immune Lymphocyte	Cytohesin-2 [Salmo salar]	cyth4b	223648743	EOG85DXMF	-0.0229331	0.807128	1.42513	1.61284	1.70093	0.811335	0.723114	0.648573	0.830062	1.44806	1.63577	1.72386	0.834268	0.746047	0.671506	0.00384887	1.8061e-05	8.06362e-09	1.39001e-06	0.000264815	0.000662586	0.00125451
Ssa#GRASP223648767	Metabolism Amino acid	4F2 cell-surface antigen heavy chain [Salmo salar]	slc3a2b	223648767	EOG8P5M7B	-0.515457	-0.0843916	-0.516546	-1.07777	-0.991723	-1.84178	-1.78628	-1.85516	0.431065	-0.00108902	-0.56231	-0.476266	-1.32632	-1.27082	-1.3397	0.0482611	0.995301	0.0226988	0.054998	0.000176157	0.000208892	3.08791e-05
Ssa#GRASP223648767	Metabolism Transport	4F2 cell-surface antigen heavy chain [Salmo salar]	slc3a2b	223648767	EOG8P5M7B	-0.515457	-0.0843916	-0.516546	-1.07777	-0.991723	-1.84178	-1.78628	-1.85516	0.431065	-0.00108902	-0.56231	-0.476266	-1.32632	-1.27082	-1.3397	0.0482611	0.995301	0.0226988	0.054998	0.000176157	0.000208892	3.08791e-05
Ssa#GRASP223648789	Immune Chemokine receptor	C-C chemokine receptor type 3 [Salmo salar]	ccr12.3	223648789	EOG8Q2FD6	0.0610088	0.565386	2.25882	1.88744	2.44263	1.76637	1.58696	1.30552	0.504378	2.19781	1.82643	2.38162	1.70536	1.52595	1.24452	0.0472806	9.34051e-06	7.45534e-05	1.00928e-05	0.00045176	0.000215493	0.00168811
Ssa#GRASP223648819		ADP-ribosylation factor 4 [Salmo salar]	DKEY-238C7.11	223648819	EOG8NS49C	0.071903	1.08676	1.52587	1.19173	1.11289	1.14286	0.962854	0.699024	1.01485	1.45397	1.11983	1.04099	1.07096	0.890951	0.627121	1.23175e-05	0.00010663	5.56635e-05	0.000418981	0.000124322	0.00509057	0.00132524
Ssa#GRASP223648877	Tissue Endothelium	Angiopoietin-related protein 1 precursor [Salmo salar]	angptl1	223648877	EOG822BGJ	0.0114162	-1.91716	-2.44932	-1.25268	-1.35112	-0.761246	-0.466649	-0.317922	-1.92858	-2.46073	-1.2641	-1.36254	-0.772662	-0.478066	-0.329338	5.7158e-05	7.79811e-05	0.000949853	0.00119748	0.0261185	0.561464	0.344605
Ssa#GRASP223648929	Immune Lymphocyte	Leupaxin [Salmo salar]	si:rp71-15d4.1	223648929	EOG8FBJQV	0.030095	2.37293	2.77695	2.04182	1.68392	0.726914	0.76665	0.650513	2.34284	2.74686	2.01172	1.65383	0.696819	0.736555	0.620418	4.00227e-06	2.91797e-06	2.39744e-06	1.8795e-05	0.000395866	0.000524955	0.0123472
Ssa#GRASP223648941	Metabolism Transport	Sodium- and chloride-dependent taurine transporter [Salmo salar]	slc6a6b	223648941	EOG8H4719	-0.0815239	1.18594	0.796231	1.15904	1.07991	0.99321	0.469647	0.374878	1.26747	0.877755	1.24056	1.16143	1.07473	0.55117	0.456402	0.00220118	0.00902594	0.00152037	0.000444604	0.00185586	0.123265	0.140715
Ssa#GRASP223648941	Metabolism Steroid, bile	Sodium- and chloride-dependent taurine transporter [Salmo salar]	slc6a6b	223648941	EOG8H4719	-0.0815239	1.18594	0.796231	1.15904	1.07991	0.99321	0.469647	0.374878	1.26747	0.877755	1.24056	1.16143	1.07473	0.55117	0.456402	0.00220118	0.00902594	0.00152037	0.000444604	0.00185586	0.123265	0.140715
Ssa#GRASP223649021		Probable ATP-dependent RNA helicase DDX5 [Salmo salar]	ddx5	223649021	EOG802XQ1	-0.0526096	2.25994	1.23924	0.694206	0.978667	-0.39578	-0.18412	-0.432996	2.31255	1.29185	0.746815	1.03128	-0.343171	-0.131511	-0.380386	1.00484e-07	8.21918e-05	0.00146121	0.00139408	0.179479	0.497915	0.13563
Ssa#GRASP223649055	Immune regulator	Signal transducer and activator of transcription 5B [Salmo salar]	stat5.1	223649055	EOG8SQXT2	-0.134696	-1.50982	-1.76753	-1.17541	-0.942219	-0.480419	-0.0858328	-0.144142	-1.37513	-1.63284	-1.04071	-0.807523	-0.345723	0.0488628	-0.00944625	0.000104839	4.08746e-05	0.00158498	0.0104083	0.20466	0.872278	0.976743
Ssa#GRASP223649059	Tissue ECM	Prolyl 4-hydroxylase subunit alpha-2 precursor [Salmo salar]	p4ha2	223649059	EOG8HMK6Z	-0.0124403	-0.72102	-1.38801	-0.422843	-0.220017	1.33738	1.1084	1.12353	-0.70858	-1.37557	-0.410402	-0.207577	1.34982	1.12084	1.13597	0.00186515	0.000358398	0.00788264	0.0444713	2.48383e-06	0.00169468	3.48437e-06
Ssa#GRASP223649089	Cell cytoskeleton	Moesin [Salmo salar]	msna	223649089	EOG8Q2FC4	0.207987	1.43968	2.1467	1.51978	1.58544	-0.0235292	-0.246734	-0.57105	1.23169	1.93871	1.31179	1.37746	-0.231516	-0.454721	-0.779037	0.00020136	1.05248e-05	8.67843e-05	2.38311e-05	0.480647	0.121397	0.00216699
Ssa#GRASP223649129		BRI3-binding protein [Salmo salar]	bri3bp	223649129	EOG880JVN	-0.00620762	1.00347	1.93826	1.26745	0.896363	0.624159	0.52005	0.392842	1.00968	1.94447	1.27366	0.902571	0.630367	0.526258	0.399049	7.21446e-05	1.86406e-05	1.1629e-05	0.00120594	0.00178831	0.00955988	0.00694434
Ssa#GRASP223649133	Unknown Uncertain	Nuclear factor interleukin-3-regulated protein [Salmo salar]	nfil3-6	223649133	EOG834X4W	0.021375	-0.292065	-1.20317	-0.879313	-1.17169	-1.76766	-1.83147	-1.70921	-0.31344	-1.22455	-0.900687	-1.19306	-1.78903	-1.85284	-1.73058	0.229924	0.0028792	0.0106389	0.00680296	0.000416367	0.00064993	0.000655674
Ssa#GRASP223649181	Cell Signaling	Protein-cysteine N-palmitoyltransferase HHAT-like protein [Salmo salar]	hhatla	223649181	EOG8TMRZR	0.0406765	-1.79377	-2.42776	-2.86292	-1.60885	-0.314284	0.0429941	0.297195	-1.83444	-2.46843	-2.9036	-1.64952	-0.35496	0.00231758	0.256519	0.00136427	0.000185343	0.000385005	0.012584	0.406821	0.99741	0.720506
Ssa#GRASP223649187	Immune B cell	Transcription factor PU.1 [Salmo salar]	spi1	223649187	EOG82Z5NM	-0.0258523	1.60402	1.40162	1.67475	1.27471	0.958119	1.15606	1.05531	1.62988	1.42747	1.7006	1.30056	0.983971	1.18191	1.08116	0.000310079	1.10871e-06	2.13497e-06	3.16015e-05	3.78266e-06	0.000179942	0.000134818
Ssa#GRASP223649207	Cell Cytoskeleton microtubule	Tubulin beta-2C chain [Salmo salar]	zgc:123194	223649207	EOG8DNG28	0.362143	1.40118	1.95443	1.54368	1.00037	0.614579	0.297534	0.155677	1.03903	1.59228	1.18153	0.63823	0.252436	-0.0646085	-0.206466	0.00108421	4.74857e-05	0.000181536	0.0134181	0.290917	0.724628	0.439195
Ssa#GRASP223649275	Cell Folding, protein modification	FK506-binding protein 10 precursor [Salmo salar]	fkbp10b	223649275	EOG8QZ8HJ	0.301028	-0.869987	-1.69618	-0.184552	1.07483	2.23918	1.73769	1.61642	-1.17102	-1.99721	-0.485581	0.773798	1.93816	1.43666	1.31539	0.000124641	9.94436e-05	0.0521926	0.000233542	0.000134594	0.00696314	5.41438e-05
Ssa#GRASP223649319	Immune Eicosanoid	Leukotriene B4 receptor 1 [Salmo salar]	null	223649319	EOG8MSDWH	-0.0568766	0.814139	1.88376	2.16982	2.31625	0.408213	0.338299	0.193758	0.871016	1.94064	2.22669	2.37312	0.46509	0.395176	0.250634	0.000541007	4.33169e-06	1.69985e-06	1.36193e-07	0.00406685	0.036363	0.119293
Ssa#GRASP223649345		Retinol dehydrogenase 12 [Salmo salar]	rdh12l	223649345	EOG822BHB	0.0211853	2.49364	2.28573	1.09332	0.755471	0.189173	0.140339	0.0185434	2.47246	2.26454	1.07214	0.734286	0.167988	0.119153	-0.00264183	2.25045e-05	0.000827695	1.72277e-05	0.0324862	0.12067	0.144903	0.973753
Ssa#GRASP223649407	Tissue Differentiation	Myeloid-associated differentiation marker [Salmo salar]	si:dkeyp-66d1.7	223649407	EOG8Q85W2	0.137305	1.4372	1.62683	1.10704	1.34505	1.68132	1.139	1.18705	1.2999	1.48952	0.969736	1.20775	1.54401	1.0017	1.04975	0.000324433	0.000121541	0.00168056	0.000772177	0.000111511	0.00341129	0.00195158
Ssa#GRASP223649429		Casein kinase II subunit beta [Salmo salar]	csnk2b	223649429	EOG8JDJ5G	0.282574	0.293145	0.859052	0.311896	-0.518436	-1.89334	-1.58283	-1.98985	0.0105713	0.576478	0.0293229	-0.80101	-2.17591	-1.8654	-2.27243	0.979807	0.206392	0.943729	0.193974	0.00289298	0.00440098	0.00126442
Ssa#GRASP223649449		Endonuclease domain-containing 1 protein precursor [Salmo salar]	CR925813.2	223649449	EOG8M0G05	0.0598919	1.1166	1.35346	1.66666	1.42966	0.8784	0.938626	0.959471	1.05671	1.29356	1.60677	1.36976	0.818508	0.878735	0.899579	0.00279601	2.29691e-05	2.0886e-05	0.000358485	0.00345801	0.00709646	0.000927287
Ssa#GRASP223649453	Cell cytoskeleton	Actin-related protein 2/3 complex subunit 1B [Salmo salar]	arpc1b	223649453	EOG8T1JJK	0.0413217	0.70562	1.12405	1.65491	1.47525	1.13341	0.964914	1.07717	0.664298	1.08273	1.61359	1.43392	1.09209	0.923592	1.03585	0.00378992	0.000305325	1.72259e-06	6.44848e-05	0.000202762	0.0156514	0.000368479
Ssa#GRASP223649475	Immune Complement	Complement C1q subcomponent subunit B precursor [Salmo salar]	c1qb	223649475	EOG85X8VF	0.0354604	-0.709698	-0.5373	0.483842	1.6378	1.81868	1.91733	1.6102	-0.745159	-0.572761	0.448382	1.60234	1.78322	1.88187	1.57474	0.0150903	0.0234492	0.110999	0.000132991	4.13037e-05	5.13882e-05	0.000234232
Ssa#GRASP223649489	Cell Apoptosis	EF-hand domain-containing protein D2 [Salmo salar]	efhd2	223649489	EOG8GF4D3	-0.03521	2.43433	2.73354	1.64178	1.44522	0.0168665	-0.0642215	-0.0602575	2.46954	2.76875	1.67699	1.48043	0.0520765	-0.0290115	-0.0250475	6.9228e-06	2.94871e-06	3.33287e-05	0.000141398	0.771366	0.926109	0.90387
Ssa#GRASP223649489	Immune Lymphocyte	EF-hand domain-containing protein D2 [Salmo salar]	efhd2	223649489	EOG8GF4D3	-0.03521	2.43433	2.73354	1.64178	1.44522	0.0168665	-0.0642215	-0.0602575	2.46954	2.76875	1.67699	1.48043	0.0520765	-0.0290115	-0.0250475	6.9228e-06	2.94871e-06	3.33287e-05	0.000141398	0.771366	0.926109	0.90387
Ssa#GRASP223672044	Cell chromosome	Histone H1 [Salmo salar]	si:ch211-103n10.5	223672044	EOG805T0P	0.0628818	2.7855	1.47904	1.13117	0.875806	0.758023	0.714778	0.598201	2.72262	1.41616	1.06829	0.812924	0.695141	0.651896	0.535319	0.00614209	0.00224921	0.00610051	0.00328512	0.00479097	0.00320273	0.0122593
Ssa#GRASP223672506	Immune Ig receptor	High affinity immunoglobulin epsilon receptor subunit gamma precursor [Salmo salar]	FCER1G	223672506	EOG84XKGB	0.117167	1.20907	1.81318	2.03482	2.03683	1.59779	1.53999	1.497	1.09191	1.69602	1.91765	1.91967	1.48063	1.42282	1.37983	0.00436448	1.86375e-05	1.05291e-05	2.64985e-05	7.92066e-05	0.000252262	0.00113364
Ssa#GRASP223672594	Metabolism Iron heme	Ferritin, heavy subunit [Salmo salar]	fth1b	223672594	EOG847GS5	-0.03994	-0.974152	-1.61037	-2.06161	-1.66693	-1.58382	-1.22909	-0.976508	-0.934212	-1.57043	-2.02167	-1.62699	-1.54388	-1.18915	-0.936568	0.0530098	0.00311299	0.000241247	0.00356002	0.00676318	0.00964172	0.0397865
Ssa#GRASP223672612	Immune regulator	CCAAT/enhancer binding protein beta2 [Oncorhynchus mykiss]	cebpb	223672612	EOG82BZ7C	-0.152108	4.09023	2.86013	1.54839	1.13054	0.300366	-0.0225945	0.0071475	4.24234	3.01223	1.70049	1.28265	0.452474	0.129513	0.159255	8.65734e-08	0.000115018	9.36773e-05	0.052527	0.178278	0.3441	0.167094
Ssa#GRASP223672612	Tissue Differentiation	CCAAT/enhancer binding protein beta2 [Oncorhynchus mykiss]	cebpb	223672612	EOG82BZ7C	-0.152108	4.09023	2.86013	1.54839	1.13054	0.300366	-0.0225945	0.0071475	4.24234	3.01223	1.70049	1.28265	0.452474	0.129513	0.159255	8.65734e-08	0.000115018	9.36773e-05	0.052527	0.178278	0.3441	0.167094
Ssa#GRASP223672636		Zinc finger protein 706 [Oncorhynchus mykiss]	null	null	EOG8R512B	-0.152933	0.686338	1.00718	1.05897	0.907033	0.536352	0.518717	0.562026	0.839271	1.16011	1.2119	1.05997	0.689285	0.67165	0.714959	0.00253061	0.00013683	0.000409041	0.000709142	0.0162811	0.0753559	0.00235228
Ssa#GRASP223672744	Cell Signaling	Serine/threonine-protein phosphatase PP1-beta catalytic subunit [Salmo salar]	null	223672744	EOG81K09B	-0.15505	-1.09248	-1.48781	-1.67337	-1.57496	-1.07251	-0.954858	-0.872343	-0.937431	-1.33276	-1.51831	-1.41991	-0.91746	-0.799808	-0.717292	0.00160726	0.000465789	3.93709e-05	0.00192657	0.0033819	0.085826	0.0955525
Ssa#GRASP223672928	Metabolism Energy	Creatine kinase, testis isozyme [Salmo salar]	ckba	223672928	EOG84J3G3	-0.0986247	-0.37618	-0.868511	0.667511	1.34079	1.55843	1.49143	1.22108	-0.277555	-0.769887	0.766136	1.43942	1.65705	1.59006	1.3197	0.300991	0.0154265	0.00142445	0.000139322	8.31165e-07	1.63883e-05	0.000167765
Ssa#GRASP223673026	Metabolism Sugar	Ketohexokinase [Salmo salar]	khk	223673026	EOG8N31M5	0.0522693	-0.887198	-0.913944	-0.951627	-0.917746	-1.09515	-1.0231	-0.968733	-0.939468	-0.966214	-1.0039	-0.970015	-1.14742	-1.07537	-1.021	0.0026765	0.000852698	0.00240132	0.00816635	0.000857238	0.000717698	0.00213859
Ssa#GRASP223673050	Cell Apoptosis	DNA-damage-inducible transcript 4-like protein [Salmo salar]	redd2	223673050	EOG8VQBN0	0.0812067	2.63647	2.13919	1.37002	0.77125	0.643009	0.646684	0.740857	2.55526	2.05798	1.28881	0.690044	0.561802	0.565477	0.65965	0.000279461	0.00228605	0.00134967	0.0416839	0.0636459	0.185965	0.0762896
Ssa#GRASP223673050	Cell Stress	DNA-damage-inducible transcript 4-like protein [Salmo salar]	redd2	223673050	EOG8VQBN0	0.0812067	2.63647	2.13919	1.37002	0.77125	0.643009	0.646684	0.740857	2.55526	2.05798	1.28881	0.690044	0.561802	0.565477	0.65965	0.000279461	0.00228605	0.00134967	0.0416839	0.0636459	0.185965	0.0762896
Ssa#KSS1563	Unknown Uncertain	Lad1 protein - Ident 34	BX004812.1	117469038	EOG8DZ2T1	0.0683032	1.00572	1.7021	1.44319	1.33467	0.408796	0.297818	-0.00710525	0.937418	1.6338	1.37488	1.26637	0.340493	0.229515	-0.0754085	0.00195898	2.54118e-05	2.4345e-05	0.000390542	0.130456	0.354262	0.724881
Ssa#KSS1690	Metabolism Ion	Voltage-gated hydrogen channel 1	hvcn1	89879222	EOG86MCH6	0.0480988	3.18961	3.54121	2.6275	1.10994	0.102308	-0.25733	-0.0761596	3.14151	3.49311	2.5794	1.06184	0.054209	-0.305429	-0.124258	7.49373e-06	4.63348e-07	1.29153e-05	0.0138816	0.871976	0.166883	0.464012
Ssa#KSS1804		DNA polymerase subunit delta-3 [Salmo salar]	pold3	117549558	EOG8RR7FC	-0.0045075	0.610179	0.531571	0.686952	0.649518	1.71092	1.13586	1.07735	0.614686	0.536079	0.69146	0.654025	1.71543	1.14037	1.08186	8.52332e-05	0.00507546	0.000463466	8.8039e-06	6.72174e-07	0.000496307	0.000223597
Ssa#KSS1850	Tissue glycan	Syndecan-2-A [Salmo salar]	sdc2	117496290	EOG86T40S	-0.110597	2.21591	1.53961	1.48654	1.5156	0.569421	0.459468	0.0853718	2.32651	1.65021	1.59714	1.62619	0.680018	0.570065	0.195969	4.33288e-06	2.22388e-05	3.70333e-05	0.000225414	0.0118321	0.0186231	0.35908
Ssa#KSS1868	Immune Acute phase	C1q-like adipose protein	cbln8	117537786	EOG86X07R	0.0101113	0.759791	2.77912	2.72183	1.90134	1.24227	1.47518	0.866106	0.74968	2.76901	2.71172	1.89123	1.23216	1.46507	0.855995	0.0433306	6.73194e-07	0.00246114	0.00015554	0.000198805	0.0235876	0.0227585
Ssa#KSS1868	Immune Complement	C1q-like adipose protein	cbln8	117537786	EOG86X07R	0.0101113	0.759791	2.77912	2.72183	1.90134	1.24227	1.47518	0.866106	0.74968	2.76901	2.71172	1.89123	1.23216	1.46507	0.855995	0.0433306	6.73194e-07	0.00246114	0.00015554	0.000198805	0.0235876	0.0227585
Ssa#KSS2104	Unknown Uncertain	Unknown	null	223576689	NULL	0.147176	0.424686	0.648278	1.13786	1.24918	1.61552	1.63563	1.70044	0.27751	0.501102	0.99068	1.102	1.46835	1.48845	1.55326	0.136877	0.00634111	0.000165569	0.000106788	1.10178e-05	0.000256241	8.69695e-05
Ssa#KSS2263		Unknown	null	null	NULL	-0.350553	-0.820728	-0.446575	-0.74205	-1.35261	-3.47011	-4.11289	-3.50525	-0.470175	-0.0960221	-0.391497	-1.00205	-3.11956	-3.76233	-3.1547	0.361168	0.860192	0.450902	0.116318	0.000202971	5.49322e-05	0.000219686
Ssa#KSS2289		Unknown	null	null	NULL	-0.361784	-1.82555	-2.83615	-1.80316	-1.41968	-3.00733	-3.53442	-3.96412	-1.46376	-2.47437	-1.44138	-1.0579	-2.64554	-3.17264	-3.60234	0.130895	0.0350949	0.245012	0.189576	0.00247055	0.00941298	0.00149405
Ssa#KSS2290		Unknown	null	null	NULL	-0.211938	-1.58975	-2.08918	-2.32707	-1.71571	-0.629748	-0.868759	-0.90689	-1.37782	-1.87724	-2.11513	-1.50377	-0.41781	-0.656821	-0.694953	0.00520207	0.00280187	0.000204873	0.0173498	0.229055	0.174094	0.0789359
Ssa#KSS232	Immune IFN-virus response	Tyrosine-protein kinase Jak1 [Salmo salar]	jak1	117425401	EOG8J1259	-0.0744255	1.75039	1.18095	0.908383	0.936078	0.187459	0.141661	-0.0248277	1.82481	1.25538	0.982809	1.0105	0.261885	0.216087	0.0495978	2.69146e-05	0.000105158	0.00184115	0.000934668	0.181097	0.235208	0.826801
Ssa#KSS232	Immune regulator	Tyrosine-protein kinase Jak1 [Salmo salar]	jak1	117425401	EOG8J1259	-0.0744255	1.75039	1.18095	0.908383	0.936078	0.187459	0.141661	-0.0248277	1.82481	1.25538	0.982809	1.0105	0.261885	0.216087	0.0495978	2.69146e-05	0.000105158	0.00184115	0.000934668	0.181097	0.235208	0.826801
Ssa#KSS2366	Unknown Uncertain	Unknown	null	null	NULL	-0.237127	-1.7205	-1.93398	-2.4707	-2.28831	-2.35162	-2.23	-1.86952	-1.48337	-1.69685	-2.23358	-2.05119	-2.11449	-1.99287	-1.63239	0.00650313	0.00519851	0.000937874	0.00468559	0.00400931	0.0189448	0.0209926
Ssa#KSS2630		Unknown	null	null	NULL	-0.149542	0.00223398	0.317637	-0.520678	-0.598132	-1.26006	-1.15926	-1.17798	0.151776	0.467179	-0.371136	-0.448589	-1.11052	-1.00972	-1.02844	0.652809	0.00774336	0.0522301	0.0734576	2.37078e-05	0.000151123	2.26404e-06
Ssa#KSS2689		Unknown	null	null	NULL	0.231761	-0.276347	-0.431214	-0.607084	-0.745984	-1.30376	-1.56152	-1.4879	-0.508108	-0.662975	-0.838844	-0.977744	-1.53552	-1.79328	-1.71966	0.0592001	0.0974096	0.0100354	0.00861076	0.000168503	0.00121056	1.62164e-05
Ssa#KSS2706		Unknown	null	null	NULL	-0.216239	-1.15418	-1.69132	-1.70163	-0.814013	-2.24654	-2.03796	-2.53026	-0.937942	-1.47508	-1.48539	-0.597774	-2.0303	-1.82172	-2.31403	0.0303002	0.00469762	0.000472942	0.208301	0.0023221	0.00505155	0.00131299
Ssa#KSS2723		Unknown	null	null	NULL	-0.170082	-0.323143	-0.754505	-0.678938	-0.522415	-1.28536	-1.31677	-1.22012	-0.15306	-0.584423	-0.508855	-0.352332	-1.11528	-1.14668	-1.05004	0.259932	0.0252534	0.0198109	0.00369488	8.73668e-06	0.000447879	5.94696e-05
Ssa#KSS2748		Unknown	null	null	NULL	-0.0238559	-0.616121	-0.683033	-0.715171	-0.434716	-1.23697	-1.44174	-1.45323	-0.592265	-0.659178	-0.691315	-0.41086	-1.21311	-1.41788	-1.42937	0.00120894	0.0117959	0.00501076	0.026868	3.03781e-05	0.000112296	4.47859e-06
Ssa#KSS276	Unknown Uncertain	Unknown	null	117428379	NULL	-0.0950734	3.37068	1.81018	0.959918	0.300874	0.299885	0.153137	0.286529	3.46575	1.90525	1.05499	0.395948	0.394958	0.24821	0.381603	2.71648e-07	0.000814262	0.000120137	0.396977	0.0760041	0.344947	0.100474
Ssa#KSS2764		Transmembrane protease_ serine 4	tmprss4a	null	EOG81ZG81	-0.0950788	-0.639257	-1.19783	-1.14279	-0.62229	-1.66764	-1.67348	-1.78108	-0.544178	-1.10275	-1.04771	-0.527211	-1.57256	-1.5784	-1.686	0.0300961	0.00247252	1.36624e-05	0.00657028	0.00102037	0.00332595	5.57143e-05
Ssa#KSS2783		Unknown	null	null	NULL	-0.210229	-0.564762	-0.364528	-0.653859	-0.485407	-1.32853	-1.55156	-1.27488	-0.354533	-0.154298	-0.443629	-0.275177	-1.1183	-1.34133	-1.06465	0.0572391	0.432981	0.0173758	0.11261	0.00164533	8.35815e-05	0.000390819
Ssa#KSS2862	Cell Lysosome	Lysosomal membrane glycoprotein 2 domain	null	89868840	EOG8Q59NX	0.0556487	2.00407	2.48001	2.58396	1.87972	0.957379	1.17924	0.984045	1.94842	2.42436	2.52831	1.82407	0.901731	1.12359	0.928397	2.28526e-05	3.49759e-06	2.97779e-08	0.000129014	9.49402e-05	0.00487818	0.00421269
Ssa#KSS2920	Unknown Uncertain	MGC162200 protein	MGC162200	117503484	EOG8MSDVP	-0.0292469	0.291964	0.543416	1.11245	1.5887	1.99157	2.25838	1.89414	0.321211	0.572663	1.1417	1.61795	2.02082	2.28763	1.92339	0.107648	0.00691356	0.000641679	4.55358e-06	1.17638e-05	3.20505e-07	1.9662e-05
Ssa#KSS2992	Immune Ig receptor	High affinity immunoglobulin gamma Fc receptor I precursor [Salmo salar]	null	223575656	NULL	0.111327	1.1103	1.29926	1.63047	1.47565	2.05288	1.47011	1.40609	0.998971	1.18794	1.51914	1.36433	1.94155	1.35879	1.29476	0.00503762	0.000236823	0.00106378	0.000855252	0.000312413	0.000973309	0.000473972
Ssa#KSS3075		Voltage-dependent calcium channel beta 2b subunit	cacnb2a	117826078	EOG8R510V	-0.13097	2.71531	1.84616	1.19417	1.14585	0.0317722	0.006878	-0.234479	2.84628	1.97713	1.32514	1.27682	0.162743	0.137849	-0.103509	5.04501e-06	0.000499554	7.88951e-07	5.53274e-05	0.449743	0.392546	0.389284
Ssa#KSS3121		GTP-binding nuclear protein Ran [Salmo salar]	ran	213076307	EOG8321WN	0.0647915	-1.05281	-1.35252	-1.07136	-0.863308	-0.761566	-0.445591	-0.281518	-1.1176	-1.41731	-1.13615	-0.9281	-0.826357	-0.510382	-0.346309	0.000106153	9.68032e-06	1.70257e-05	0.000101954	0.000160658	0.0544674	0.0331356
Ssa#KSS3387	Unknown Uncertain	Uncharacterized proteinF1REP8 Uncharacterized protein	null	117511864	NULL	-0.216861	1.25328	-0.144139	-0.281873	-0.735763	-1.99344	-1.93795	-2.18337	1.47014	0.0727215	-0.0650128	-0.518903	-1.77658	-1.72109	-1.96651	0.00222015	0.758906	0.643372	0.0585222	2.65711e-05	0.000143146	9.63431e-07
Ssa#KSS3460	Metabolism Ion	Cysteine-rich protein 1 [Salmo salar]	null	117449997	EOG8PK379	-0.100252	0.427109	1.64381	1.57916	1.27545	0.456889	0.262432	0.122731	0.527361	1.74406	1.67941	1.3757	0.557141	0.362684	0.222983	0.000441403	6.87442e-06	2.53227e-05	2.66955e-05	0.107884	0.151002	0.377928
Ssa#KSS3632		Transposable element Tcb1 transposase [Salmo salar]	cbll1	213073539	EOG8J126B	-0.188461	-0.54554	-0.895004	-1.11099	-0.468927	-1.81935	-1.58939	-1.66381	-0.357079	-0.706544	-0.92253	-0.280466	-1.63089	-1.40093	-1.47535	0.084755	0.00359242	0.00188884	0.245775	6.40633e-05	0.00123227	0.000235393
Ssa#KSS3633	Unknown Uncertain	Unknown	null	117854744	NULL	-0.174375	2.41363	1.89021	1.76039	1.73162	0.856525	0.710123	0.315959	2.58801	2.06458	1.93477	1.90599	1.0309	0.884498	0.490334	9.46712e-06	2.01663e-05	4.76273e-05	0.000116261	0.00975563	0.00812287	0.065491
Ssa#KSS3757		Unknown	null	117507463	NULL	-0.136985	1.01462	1.92205	1.07459	0.239042	0.493878	0.228929	0.244209	1.15161	2.05904	1.21157	0.376027	0.630863	0.365914	0.381194	0.000120103	9.26687e-05	0.000147985	0.0981515	0.0154298	0.0538882	0.0159564
Ssa#KSS3791	Cell Signaling	EMR2	null	117822617	EOG81VM0N	-0.0214653	0.949461	1.0447	1.26393	1.32454	1.5098	1.39144	1.12823	0.970927	1.06616	1.28539	1.34601	1.53126	1.41291	1.14969	0.00833978	0.000264784	1.42046e-05	0.00061017	0.000100768	3.0567e-05	0.00351064
Ssa#KSS384		Unknown	null	117538084	NULL	-0.0486613	2.24382	2.52643	1.49343	0.900769	0.105991	-0.0808502	0.113007	2.29248	2.57509	1.54209	0.94943	0.154652	-0.032189	0.161668	1.69345e-05	8.32049e-05	4.0623e-05	0.0279498	0.402729	0.926004	0.565954
Ssa#KSS3846	Unknown Uncertain	Unknown	null	117427815	NULL	0.182272	-1.09448	-1.15844	-1.53048	-1.1049	-1.11754	-1.14643	-1.00205	-1.27676	-1.34071	-1.71275	-1.28718	-1.29981	-1.3287	-1.18433	0.00155306	0.00117664	0.000307933	0.00632986	0.00184251	0.0150084	0.00840913
Ssa#KSS3862		Novel protein containing trypsin domains - Ident 54	si:dkey-78l4.5	117445517	NULL	0.145503	2.40072	2.45216	1.53034	1.38612	0.8208	0.637797	0.474348	2.25522	2.30666	1.38484	1.24062	0.675297	0.492295	0.328846	3.20084e-08	5.19504e-07	1.30744e-06	0.000357011	0.00539326	0.0214802	0.0700157
Ssa#KSS3895	Unknown Uncertain	IgH locus, CD97 UTR	null	117838331	NULL	0.0393782	0.932593	1.17735	1.70083	1.85464	1.7435	1.62982	1.31542	0.893215	1.13797	1.66146	1.81526	1.70412	1.59044	1.27604	0.00171828	6.40085e-05	1.32332e-06	3.7188e-06	1.64455e-06	1.06682e-05	7.80535e-05
Ssa#KSS4038	Cell GTP signaling	Olfactomedin-4	null	213065131	EOG84J3FZ	-0.195436	-0.171005	0.27833	0.823408	1.19494	1.11044	0.810899	0.619394	0.0244313	0.473767	1.01884	1.39038	1.30588	1.00634	0.81483	0.867508	0.0261752	0.000890899	0.00121149	0.000129541	0.00769305	0.00112604
Ssa#KSS4068		Progesterone receptor membrane component 1	pgrmc1	223572959	EOG8RR7GF	-0.0777535	-0.140808	0.123215	0.0812475	-0.0917741	-2.05976	-2.02648	-1.94328	-0.0630548	0.200968	0.159001	-0.0140206	-1.98201	-1.94872	-1.86553	0.619404	0.186078	0.362192	0.920267	2.17862e-07	3.59981e-07	4.56752e-07
Ssa#KSS4110	Unknown Uncertain	Unknown	null	117829751	NULL	-0.407825	1.49044	1.52086	0.886501	0.240468	0.449997	0.102545	0.291724	1.89827	1.92869	1.29433	0.648292	0.857822	0.51037	0.699549	4.09555e-06	2.23547e-05	6.99987e-05	0.00891995	0.00129552	0.000102467	0.00911752
Ssa#KSS4315	Unknown Uncertain	Unknown	null	117825744	NULL	0.0455113	2.78494	3.33014	2.94304	1.32121	0.32605	-0.0871283	-0.0135329	2.73943	3.28463	2.89753	1.2757	0.280539	-0.132639	-0.0590442	2.34012e-05	1.95943e-06	3.09158e-06	0.00255887	0.311389	0.833798	0.907952
Ssa#KSS4331	Unknown Uncertain	Unknown	null	117442186	NULL	-0.256944	4.19114	2.21201	1.32815	1.38342	0.557672	-0.0523757	-0.143407	4.44808	2.46895	1.58509	1.64036	0.814615	0.204568	0.113537	7.96796e-08	0.000300999	5.63817e-06	0.0084064	0.0811458	0.500023	0.470126
Ssa#KSS436	Unknown Uncertain	Unknown	null	117544454	NULL	-0.05209	2.3976	2.39638	2.07122	1.50603	0.732573	0.589891	0.729973	2.44969	2.44847	2.12331	1.55812	0.784663	0.641981	0.782063	3.26772e-06	3.27125e-07	2.34937e-06	0.00105873	0.00905847	0.0304229	0.00022956
Ssa#KSS442		DCN1-like protein 1 [Salmo salar]	rp42-pen	117825867	EOG8TB58R	-0.0971504	-0.696175	-1.40009	-1.39524	-1.1855	-1.66789	-1.25568	-1.45844	-0.599024	-1.30294	-1.29809	-1.08835	-1.57074	-1.15853	-1.36129	0.0213286	7.90197e-05	3.08759e-05	0.00029055	3.70581e-05	0.00301639	5.59115e-05
Ssa#KSS4516	Immune Lymphocyte	B-cell linker protein [Salmo salar]	blnk	117502522	EOG8QJSK2	-0.0390136	0.207788	0.715436	0.866477	0.974446	1.13788	1.10889	0.908087	0.246802	0.754449	0.90549	1.01346	1.1769	1.1479	0.947101	0.0936837	0.000773249	0.000362514	7.5442e-05	1.9507e-06	0.00273499	9.61058e-05
Ssa#KSS492	Unknown Uncertain	Uncharacterized proteinE7F9G0 Uncharacterized protein	si:dkey-156k2.8	117867516	EOG87M2VC	0.031149	2.3011	2.6427	2.22286	1.63962	0.662767	0.669158	0.428789	2.26995	2.61156	2.19171	1.60847	0.631618	0.638009	0.39764	9.54965e-06	1.78972e-06	1.53801e-06	0.000309541	0.0437658	0.0023126	0.0324506
Ssa#KSS5037	Metabolism Protein biosynthesis	eIF4G-related protein NAT1A	eif4g2a	117500003	EOG8RNC5S	-0.106437	2.1203	1.76798	0.978701	1.0156	0.515916	0.119021	0.148536	2.22674	1.87441	1.08514	1.12203	0.622354	0.225458	0.254973	9.71583e-07	1.31438e-05	7.31471e-06	2.03149e-05	0.0018307	0.116032	0.0262377
Ssa#KSS5119	Unknown Uncertain	Unknown	null	223574508	NULL	0.311249	-1.77234	-2.16797	-1.14889	-0.0782467	0.807512	0.844466	0.73936	-2.08359	-2.47922	-1.46014	-0.389496	0.496263	0.533217	0.428111	6.2541e-06	0.000192851	6.73121e-05	0.0206454	0.000997519	0.0133869	0.0346278
Ssa#KSS512		Unknown	null	null	NULL	-0.280726	-0.512113	-0.190144	-0.454693	-1.00083	-3.6797	-4.05234	-3.86124	-0.231387	0.0905827	-0.173966	-0.720109	-3.39897	-3.77162	-3.58052	0.61977	0.82665	0.693241	0.194166	8.83653e-05	5.44578e-06	3.6303e-06
Ssa#KSS5160	Unknown Uncertain	Unknown	null	117432100	NULL	0.015615	2.54725	2.67676	1.57839	1.28445	0.826916	0.639401	0.46339	2.53164	2.66114	1.56278	1.26884	0.811301	0.623786	0.447775	3.49049e-06	1.62284e-06	2.8229e-06	0.000227509	0.00115319	0.0100747	0.00410838
Ssa#KSS5214		Unknown	null	117506634	NULL	-0.325242	0.226652	0.0830724	-0.706287	-1.30898	-2.06565	-1.86289	-1.61506	0.551894	0.408315	-0.381045	-0.983743	-1.74041	-1.53765	-1.28982	0.0332854	0.0592802	0.114619	0.000285558	9.99403e-07	8.77574e-05	0.00565351
Ssa#KSS5289	Unknown Uncertain	Unknown	null	117455971	NULL	-0.0626478	-1.08023	-1.47424	-1.20304	-0.93435	0.117898	0.525471	0.167368	-1.01758	-1.41159	-1.1404	-0.871702	0.180546	0.588118	0.230016	0.0014944	0.000178221	2.73435e-05	0.000486894	0.252827	0.0100828	0.138862
Ssa#KSS627		Leucine-rich repeat and calponin homology domain-c	lrch4	89869962	EOG8V70D9	-0.127358	0.931961	1.43862	1.1247	0.967584	0.054567	-0.0629688	-0.146203	1.05932	1.56598	1.25206	1.09494	0.181925	0.0643891	-0.0188449	0.00314554	0.000138477	6.46867e-05	0.000755141	0.347927	0.78032	0.913085
Ssa#KSS892	Unknown Uncertain	Probable G-protein coupled receptor 141	null	117505117	EOG8RXZZ3	-0.0522298	1.43628	1.24717	1.06792	0.393429	0.122121	0.0356046	0.0724842	1.48851	1.2994	1.12015	0.445659	0.174351	0.0878344	0.124714	0.00667212	0.000841419	0.000933993	0.137162	0.291465	0.501788	0.19808
Ssa#KSSb2476	Immune Ig receptor	High affinity immunoglobulin epsilon receptor subunit gamma precursor [Salmo salar]	FCER1G	213081824	EOG84XKGB	0.0391372	1.02505	1.39386	1.39939	1.10244	0.297938	0.439737	0.453634	0.985913	1.35473	1.36026	1.0633	0.258801	0.4006	0.414497	0.000111106	3.25779e-06	4.76305e-06	4.63128e-05	0.0259801	0.0166944	0.00223844
Ssa#KSSb2780	Immune protease	Matrix metalloproteinase-9 [Salmo salar]	mmp9	223577209	EOG8PZK44	-0.366189	6.02551	6.26979	3.96368	3.18268	0.386531	0.215781	-0.195785	6.39169	6.63598	4.32987	3.54886	0.752719	0.58197	0.170404	5.98934e-08	2.53853e-07	1.21227e-05	0.000182898	0.318824	0.391939	0.601819
Ssa#KSSb2780	Metabolism Protease	Matrix metalloproteinase-9 [Salmo salar]	mmp9	223577209	EOG8PZK44	-0.366189	6.02551	6.26979	3.96368	3.18268	0.386531	0.215781	-0.195785	6.39169	6.63598	4.32987	3.54886	0.752719	0.58197	0.170404	5.98934e-08	2.53853e-07	1.21227e-05	0.000182898	0.318824	0.391939	0.601819
Ssa#S18833950	Metabolism Sugar	phosphoglycerate mutase 2-1 (muscle) [Salmo salar]	null	BE518573	EOG8M92Q4	-0.0204476	-0.718376	-1.5541	-2.13326	-1.77585	-0.632313	-0.55609	-0.211493	-0.697928	-1.53365	-2.11281	-1.7554	-0.611866	-0.535643	-0.191045	0.0180894	0.00328575	0.00138335	0.00384255	0.236413	0.462503	0.750321
Ssa#S18835494	Unknown Uncertain	C1q and TNF-like domains	null	BG935108	EOG88WD1G	-0.185519	1.61268	2.05763	1.83176	0.390206	0.0579037	0.265475	-0.182971	1.7982	2.24315	2.01728	0.575725	0.243423	0.450995	0.00254825	0.00763011	0.00121597	0.00215314	0.0238401	0.369618	0.249201	0.994225
Ssa#S18835747	Tissue plasma	haptoglobin [Oncorhynchus mykiss]	hp	BG935573	EOG8VX33T	-0.365436	2.30821	2.74101	1.91008	0.894345	0.289009	-0.904869	-1.63205	2.67365	3.10645	2.27551	1.25978	0.654445	-0.539432	-1.26661	9.93508e-05	1.20957e-05	0.00120002	0.044229	0.209871	0.262974	0.0240208
Ssa#S18841186		Tripartite motif-containing 55b - Ident 52	null	BU965609	EOG8JT13P	-0.431461	-0.836871	-2.00889	-2.40081	-2.7178	-1.85948	-1.63684	-1.74042	-0.405409	-1.57743	-1.96934	-2.28634	-1.42802	-1.20538	-1.30896	0.22148	0.0046237	0.0050654	6.73201e-05	0.00169175	0.0258993	0.00494568
Ssa#S18846027	Cell Redox	Maleylacetoacetate isomerase	null	CA037887	EOG8XD4PW	0.23108	-0.865431	-1.35733	-1.06447	-0.931022	-0.369403	-0.403871	-0.240682	-1.09651	-1.58841	-1.29555	-1.1621	-0.600483	-0.634951	-0.471762	0.00208992	0.0009448	0.000783231	0.000194055	0.0109046	0.00861824	0.00601684
Ssa#S18847904	Metabolism Calcium	Sarcoendoplasmic reticulum calcium ATPase	atp2a1	CB510243	EOG82BZ5T	-0.0876506	-0.611377	-0.825419	-1.24212	-0.725762	-1.21101	-1.33632	-1.31416	-0.523727	-0.737769	-1.15447	-0.638111	-1.12336	-1.24867	-1.22651	0.075207	0.0235684	0.000189511	0.0944745	0.00238038	0.000664771	0.000242649
Ssa#S18847904	Cell Myofiber	Sarcoendoplasmic reticulum calcium ATPase	atp2a1	CB510243	EOG82BZ5T	-0.0876506	-0.611377	-0.825419	-1.24212	-0.725762	-1.21101	-1.33632	-1.31416	-0.523727	-0.737769	-1.15447	-0.638111	-1.12336	-1.24867	-1.22651	0.075207	0.0235684	0.000189511	0.0944745	0.00238038	0.000664771	0.000242649
Ssa#S18849505	Metabolism Amino acid	Guanidinoacetate N-methyltransferase [Salmo salar]	gamt	CB510892	EOG8DFQKW	-0.0377799	-1.40845	-1.65535	-2.38941	-2.09679	-0.320936	-0.338932	-0.00790528	-1.37067	-1.61757	-2.35163	-2.05901	-0.283156	-0.301153	0.0298746	0.0101449	0.00472808	4.52952e-05	0.00170692	0.415092	0.614554	0.960413
Ssa#S18849505	Tissue glycan	Guanidinoacetate N-methyltransferase [Salmo salar]	gamt	CB510892	EOG8DFQKW	-0.0377799	-1.40845	-1.65535	-2.38941	-2.09679	-0.320936	-0.338932	-0.00790528	-1.37067	-1.61757	-2.35163	-2.05901	-0.283156	-0.301153	0.0298746	0.0101449	0.00472808	4.52952e-05	0.00170692	0.415092	0.614554	0.960413
Ssa#S18849517	Metabolism Transport	solute carrier family 25-2 [Salmo salar]	null	CB510912	EOG8C88QV	0.0433967	-0.736618	-1.07611	-1.26309	-1.21996	0.151845	0.102706	0.300744	-0.780014	-1.11951	-1.30648	-1.26336	0.108448	0.0593093	0.257347	0.00444818	0.00843866	0.000201403	0.00805819	0.686676	0.898568	0.468718
Ssa#S18850563	Metabolism Sugar	Wiskott-Aldrich syndrome (Eczema-thrombocytopenia)	null	CA040903	EOG866WH6	0.145662	-0.261297	-0.706042	0.0446539	0.330171	1.81047	1.60412	1.16242	-0.406959	-0.851704	-0.101008	0.184509	1.66481	1.45846	1.01676	0.0623262	0.00444099	0.650111	0.430799	0.000179818	0.00157725	0.000232764
Ssa#S18855976	Immune Acute phase	Apolipoprotein C-I precursor [Salmo salar]	apoc1l	CB501000	EOG8RV3R0	-0.142862	0.883443	0.649142	2.86678	3.48105	2.80835	1.68284	1.58099	1.0263	0.792004	3.00964	3.62392	2.95121	1.8257	1.72385	0.0119807	0.0719662	6.80965e-07	1.14678e-06	0.000220165	0.0489668	0.0167418
Ssa#S18855976	Metabolism Lipid	Apolipoprotein C-I precursor [Salmo salar]	apoc1l	CB501000	EOG8RV3R0	-0.142862	0.883443	0.649142	2.86678	3.48105	2.80835	1.68284	1.58099	1.0263	0.792004	3.00964	3.62392	2.95121	1.8257	1.72385	0.0119807	0.0719662	6.80965e-07	1.14678e-06	0.000220165	0.0489668	0.0167418
Ssa#S18855976	Tissue Secretory	Apolipoprotein C-I precursor [Salmo salar]	apoc1l	CB501000	EOG8RV3R0	-0.142862	0.883443	0.649142	2.86678	3.48105	2.80835	1.68284	1.58099	1.0263	0.792004	3.00964	3.62392	2.95121	1.8257	1.72385	0.0119807	0.0719662	6.80965e-07	1.14678e-06	0.000220165	0.0489668	0.0167418
Ssa#S18857994	Metabolism Protease	matrix metalloproteinase [Oncorhynchus mykiss]	mmp13a	CA049751	EOG8GMVTP	-0.267494	7.01119	7.00214	3.73174	2.83441	0.414182	0.149772	-0.248444	7.27868	7.26963	3.99923	3.1019	0.681676	0.417266	0.01905	1.78788e-08	2.72557e-05	1.00596e-05	0.0145097	0.451804	0.381696	0.915748
Ssa#S18860945	Metabolism Iron heme	5-aminolevulinate synthase, nonspecific, mitochondrial precursor [Salmo salar]	alas1	CA041683	EOG87WPK6	-0.0555037	2.49854	2.50888	1.45435	0.820306	0.359773	0.122054	0.641825	2.55404	2.56438	1.50985	0.87581	0.415277	0.177558	0.697329	1.61172e-05	5.35516e-05	0.000313181	0.127343	0.328517	0.540607	0.0346001
Ssa#S18866336	Unknown Uncertain	Membrane-spanning 4-domains subfamily A member 4A [Salmo salar]	im:7136729	CB502636	EOG8X6D7J	0.389313	-1.00223	-2.21227	-1.0774	-0.110935	1.20319	0.864019	0.601464	-1.39155	-2.60158	-1.46672	-0.500248	0.813881	0.474706	0.21215	0.00726094	0.000217882	0.00517159	0.288894	0.0420761	0.248714	0.517112
Ssa#S18866519	Cell Ubiquitin	BTB/POZ domain-containing protein 6-B	btbd6b	CB502991	EOG8T7910	0.0206211	-1.32205	-1.52894	-1.35859	-0.741121	0.135651	0.210215	0.341184	-1.34267	-1.54956	-1.37921	-0.761742	0.11503	0.189594	0.320563	0.000316589	0.00103271	0.000109204	0.0110713	0.655734	0.340205	0.100545
Ssa#S18867648	Immune Lectin	Nattectin precursor [Salmo salar]	si:ch211-125e6.14	CB502865	EOG8C5DH6	-0.0758209	-0.264168	-0.0194204	-0.208613	-0.0438136	-1.60282	-1.66844	-1.63459	-0.188348	0.0564004	-0.132792	0.0320073	-1.527	-1.59262	-1.55877	0.148438	0.493529	0.419326	0.447154	0.000359739	1.15328e-05	4.91748e-07
Ssa#S18867800	Metabolism Lipid	Apolipoprotein A-IV precursor [Salmo salar]	null	CB503751	EOG80GDPK	-0.140856	1.1743	1.10511	1.12312	0.584875	-0.29281	-0.414733	-0.280176	1.31516	1.24596	1.26398	0.725731	-0.151954	-0.273877	-0.139321	0.000153189	0.00276953	3.1553e-05	0.00294958	0.289976	0.121599	0.0087229
Ssa#S18868171	Metabolism Sugar	aldolase B [Salmo salar]	aldob	CB502483	EOG8282ZN	-0.0203309	-0.147964	-0.13887	-0.173066	-0.00996558	-1.86552	-1.77306	-1.74614	-0.127633	-0.118539	-0.152735	0.0103653	-1.84519	-1.75273	-1.72581	0.204871	0.112026	0.166571	0.892726	0.00297286	0.000994669	0.000107032
Ssa#S18870968	Metabolism Sugar	Glycogen phosphorylase, muscle form [Salmo salar]	pygl	CA052042	EOG88KS7J	-0.0552471	1.45779	1.08509	1.33916	0.282048	-0.726867	-0.564124	-0.571481	1.51304	1.14034	1.39441	0.337295	-0.67162	-0.508877	-0.516233	0.000421409	0.000607251	0.000136357	0.278145	0.00792619	0.209559	0.142395
Ssa#S18875090	Unknown Uncertain	nel-like 2 [Oncorhynchus mykiss]	nell2b	CA056604	EOG8S1V4H	0.212142	-0.164637	-0.684435	-0.834184	-0.75344	-0.916921	-0.800087	-0.884176	-0.376779	-0.896577	-1.04633	-0.965582	-1.12906	-1.01223	-1.09632	0.278806	0.00926243	0.00274881	0.0025862	0.00223001	0.0280461	0.00121551
Ssa#S18877350	Metabolism Lipid	Glycoprotein_ synaptic 2	tecrb	CA057849	EOG8FXS5Q	0.136466	-1.21642	-1.44725	-1.26691	-1.01763	-0.377697	-0.321478	-0.353733	-1.35288	-1.58372	-1.40338	-1.1541	-0.514163	-0.457944	-0.490199	0.000288022	0.000429502	0.000143648	0.00965148	0.0285824	0.203647	0.120821
Ssa#S18877812	Metabolism Protease	Matrix metalloproteinase-25 [Salmo salar]	CABZ01030094.1	CA058668	EOG8GQR2M	0.0116825	2.30698	2.50646	2.36446	1.89836	0.799647	0.545583	0.582522	2.29529	2.49477	2.35277	1.88668	0.787964	0.533901	0.570839	6.30185e-06	1.72609e-06	2.41481e-07	3.84483e-07	0.00146402	0.000290397	0.000945239
Ssa#S18881002	Metabolism Mitochondria	Pyruvate dehydrogenase E1 component subunit beta, mitochondrial precursor [Salmo salar]	pdhb	CA061564	EOG8V445S	0.0682065	-0.324342	-0.669625	-0.723852	-0.919508	-1.02423	-1.18895	-1.14226	-0.392548	-0.737831	-0.792059	-0.987714	-1.09244	-1.25715	-1.21047	0.209094	0.0415746	0.0117168	0.0280857	0.00879765	0.00183797	0.000153177
Ssa#S18883038	Metabolism Sugar	Alpha-enolase [Salmo salar]	eno1a	CA061761	EOG8T1JJC	0.0996569	-0.989128	-1.50588	-1.42717	-0.90941	0.111855	0.261207	0.243407	-1.08878	-1.60554	-1.52683	-1.00907	0.0121981	0.16155	0.14375	0.000906221	0.00153525	8.79547e-05	0.00397077	0.943239	0.575846	0.608795
Ssa#S18885719	Cell cytoskeleton	Proline-serine-threonine phosphatase-interacting protein 2 [Salmo salar]	CU633857.1	CB514707	EOG8VMGCM	0.0487471	0.987028	1.65311	1.64487	1.36627	1.01212	0.819697	0.778313	0.938281	1.60437	1.59612	1.31752	0.963377	0.77095	0.729566	0.00140602	4.14244e-06	2.33387e-07	4.08664e-06	0.00022592	0.000902019	0.000107771
Ssa#S18886373		Chemokine receptor-like 1 [Salmo salar]	null	CB518062	NULL	-0.138395	0.721746	1.14795	1.1083	1.14123	0.964415	0.969098	0.763803	0.860141	1.28634	1.24669	1.27962	1.10281	1.10749	0.902198	0.000395594	0.000300774	0.000103767	0.000168754	0.00013464	0.000442039	0.00335349
Ssa#S18887181	Immune Eicosanoid	Solute carrier organic anion transporter family me	slco2b1	CB511959	EOG8G1NCV	0.00638863	-1.06933	-1.71495	-0.803067	-1.15179	-1.51298	-1.49119	-1.05019	-1.07572	-1.72134	-0.809456	-1.15818	-1.51937	-1.49758	-1.05658	0.000673516	0.000233038	0.0221809	0.000935372	0.000475931	0.010399	0.0277845
Ssa#S18887181	Metabolism Transport	Solute carrier organic anion transporter family me	slco2b1	CB511959	EOG8G1NCV	0.00638863	-1.06933	-1.71495	-0.803067	-1.15179	-1.51298	-1.49119	-1.05019	-1.07572	-1.72134	-0.809456	-1.15818	-1.51937	-1.49758	-1.05658	0.000673516	0.000233038	0.0221809	0.000935372	0.000475931	0.010399	0.0277845
Ssa#S18888579	Tissue Erythrocyte, globin	Kruppel-like factor 11 [Salmo salar]	klf11b	CB514591	EOG87STBN	-0.153279	-0.597249	-1.03698	-0.766831	-1.16444	-1.54887	-2.04716	-1.92769	-0.443971	-0.883704	-0.613552	-1.01116	-1.39559	-1.89388	-1.77441	0.293455	0.0614033	0.162733	0.0481872	0.00949432	0.00394957	0.00247413
Ssa#S18888694	Immune receptor	Immune-related lectin-like receptor-like	illr4	CB511660	EOG8ZW698	0.194727	1.41611	2.35795	3.13944	3.26244	1.5015	1.36219	1.11753	1.22139	2.16323	2.94471	3.06771	1.30677	1.16746	0.922806	0.000514216	7.50687e-05	1.93465e-07	3.16615e-07	0.000942815	0.000891306	0.00231062
Ssa#S18889316	Metabolism Sugar	Glycogen [starch] synthase, muscle	gys1	CB513516	EOG8J6SN9	-0.0776035	-0.824315	-1.51667	-1.99255	-1.46119	-1.40658	-0.795715	-0.731798	-0.746712	-1.43907	-1.91494	-1.38358	-1.32897	-0.718112	-0.654194	0.0569048	0.00196589	0.000231396	0.0234178	0.00736837	0.307565	0.247931
Ssa#S18889774	Cell chromosome	Core histone macro-H2A.2 [Salmo salar]	null	CB514999	EOG8GQR36	-0.207222	-0.88301	-0.810471	-0.881801	-0.735398	-1.89885	-1.64751	-1.66031	-0.675789	-0.60325	-0.67458	-0.528176	-1.69163	-1.44028	-1.45309	0.025559	0.0142029	0.00202508	0.0241081	9.65857e-06	3.65173e-05	6.09251e-06
Ssa#S18889961		HGV2 [Salmo salar]	nasp	CB515443	EOG86Q7QJ	-0.00423013	-1.59946	-1.45585	-0.829825	-0.690927	-0.968407	-1.07214	-0.804062	-1.59523	-1.45162	-0.825595	-0.686697	-0.964177	-1.06791	-0.799832	0.000178943	0.000728318	0.000961602	0.0207396	0.000814959	0.00498902	0.0014345
Ssa#S18890973		Glucosamine-6-phosphate isomerase [Oncorhynchus mykiss]	null	CB517763	EOG8W3TKB	-0.0140543	-0.0106319	0.491129	1.52601	1.5829	1.0465	0.941608	0.94291	0.00342235	0.505183	1.54006	1.59696	1.06055	0.955663	0.956964	0.986354	0.0210071	3.0466e-05	2.47501e-05	0.000195277	0.000920229	0.00195261
Ssa#S18891154	Cell Cytoskeleton microtubule	Tubulin beta-2C chain [Salmo salar]	si:ch211-122i22.4	CB518095	EOG88PNH1	0.0150716	2.60548	1.27011	0.940107	1.07686	0.454405	0.285476	0.0987749	2.59041	1.25504	0.925036	1.06179	0.439333	0.270404	0.0837033	0.00383666	0.00291183	0.00185636	0.00260567	0.064391	0.260411	0.664259
Ssa#S18891399	Immune Effector	Complement component 9, Perforin-1 precursor	null	CB515603	EOG8S1V4S	0.371895	-1.44754	-1.22455	-1.10948	-0.713118	0.109335	0.102401	0.816625	-1.81943	-1.59645	-1.48138	-1.08501	-0.26256	-0.269494	0.44473	6.12959e-06	3.74546e-05	5.47677e-05	0.00091807	0.433432	0.372113	0.139925
Ssa#S18891778	Cell GTP signaling	Noelin precursor [Salmo salar]	CR384059.2	CB516967	EOG84J3FZ	-0.01768	1.51095	1.77509	2.1646	2.89284	1.88768	1.82574	2.20193	1.52863	1.79277	2.18228	2.91052	1.90536	1.84342	2.21961	2.82572e-06	0.0024112	0.00115061	0.000355207	0.0063568	0.0348417	6.34367e-05
Ssa#S18891845	Tissue glycan	UDP-Gal:betaGlcNAc beta 1_3-galactosyltransferase_ polypeptide 2 - Ident 97	B3GALT2	CB517181	EOG8NP819	0.127866	0.896957	1.26211	1.76481	1.97002	0.70277	0.719685	0.680376	0.769091	1.13425	1.63694	1.84216	0.574904	0.591819	0.55251	0.000346486	1.05639e-06	7.52023e-07	9.48716e-07	2.12498e-05	0.000506913	0.00728991
Ssa#S18892082	Metabolism Sugar	GLUT6, facilitated glucose transporter member 3 [Salmo salar]	slc2a6	CB517736	EOG8D803Z	-0.02474	1.88614	2.27079	2.78967	2.40918	1.63376	1.42997	1.4588	1.91088	2.29553	2.81441	2.43392	1.6585	1.45471	1.48354	3.15415e-05	1.30907e-05	5.45087e-06	6.77449e-06	0.000222545	0.000148965	0.000160692
Ssa#S18892257	Immune Cytokine receptor	interleukin 1 receptor accessory protein [Salmo salar]	il-1racp	AJ505008	EOG8B5Q3Q	0.109878	1.5342	1.98491	1.66795	1.86479	1.21229	1.04835	0.918992	1.42432	1.87503	1.55807	1.75491	1.10242	0.938477	0.809114	0.000322912	5.51509e-07	2.00821e-05	1.44085e-05	0.000526842	0.00011283	0.000346964
Ssa#S18892285		alpha-actinin [Salmo salar]	alpha-actinin	AJ534876	EOG8JT12Q	-0.0776186	-1.53829	-2.19365	-2.51797	-1.95673	-1.8736	-1.36544	-1.13973	-1.46068	-2.11603	-2.44035	-1.87911	-1.79598	-1.28782	-1.06211	0.00340246	0.00104752	8.52723e-05	0.00540941	0.00108245	0.0816726	0.106399
Ssa#S18892305	Immune Ig	immunoglobulin light chain [Salmo salar]	null	AF297518	EOG86DN21	0.0898484	-0.571327	0.606149	0.96657	1.13177	1.41129	1.48345	1.22804	-0.661176	0.5163	0.876722	1.04192	1.32144	1.3936	1.13819	0.00473777	0.344717	0.0551841	0.0231311	0.0037075	0.00210579	0.0021987
Ssa#S18892324	Immune Antigen presentation	L77086_1 MHC class II alpha [Salmo salar]	mhc2a	L77086	EOG8X0NR4	-0.0596289	-0.686063	-0.56794	-0.0267645	-0.240175	1.79849	1.83714	1.79043	-0.626434	-0.508311	0.0328645	-0.180546	1.85812	1.89677	1.85006	0.0841145	0.229131	0.933377	0.593163	0.000631797	0.0034705	0.00303393
Ssa#S18892412	Immune Ig	Immunoglobulin heavy chain [Salmo salar] AF141606_1	ighd	AF141606	EOG80P559	0.0126088	0.114728	0.642621	0.792288	1.04151	1.49906	2.12125	1.44187	0.102119	0.630012	0.779679	1.0289	1.48645	2.10864	1.42927	0.0168617	0.00447766	0.00129802	1.28531e-06	0.000388672	0.000216452	2.00665e-05
Ssa#S18892418	Metabolism Sugar	glycerol-3-phosphate dehydrogenase [Salmo salar]	null	AY024367	EOG8TMS07	0.0372466	-1.06355	-1.58356	-2.19272	-1.8592	-1.26531	-1.23451	-0.830132	-1.1008	-1.6208	-2.22996	-1.89644	-1.30256	-1.27176	-0.867379	0.00331734	0.00191588	0.000210702	0.0036319	0.022147	0.0342232	0.117974
Ssa#S18892470	Cell Myofiber	fast myotomal muscle troponin-I [Salmo salar]	null	U83878	EOG8TTHGW	-0.0876472	-0.564541	-0.929252	-1.50334	-0.96512	-1.37656	-1.43778	-1.49524	-0.476894	-0.841604	-1.41569	-0.877473	-1.28891	-1.35013	-1.40759	0.0783925	0.00433331	0.00288896	0.0294358	0.000993748	3.94753e-05	0.000313597
Ssa#S18892515	Metabolism Sugar	aldolase A	null	U18402	EOG8282ZN	-0.122246	-1.10351	-1.27393	-2.05668	-2.09817	-2.09034	-2.1228	-1.94578	-0.981264	-1.15168	-1.93443	-1.97592	-1.96809	-2.00056	-1.82353	0.00563531	0.00984328	5.68843e-05	0.00307352	0.000561251	0.0135099	0.0122407
Ssa#S19096344	Tissue ECM collagen	collagen a3(I) [Oncorhynchus mykiss]	col1a1b	S19096344	EOG8NCN9S	0.128194	-0.889452	-1.20141	-1.04128	0.796897	0.695633	0.854538	0.410674	-1.01765	-1.3296	-1.16947	0.668703	0.567439	0.726344	0.28248	3.54023e-05	0.000180571	0.000452022	0.0047065	0.129107	0.0379753	0.107217
Ssa#S19100148	Tissue plasma	Coagulation factor IX precursor [Salmo salar]	proc	CK888699	EOG8TXCPZ	-0.10308	-0.352807	-1.43985	-1.07006	-1.47848	-3.22256	-3.61027	-3.57333	-0.249727	-1.33677	-0.966977	-1.3754	-3.11948	-3.50719	-3.47025	0.688673	0.134879	0.132451	0.103611	0.00127984	0.000230982	8.64539e-05
Ssa#S19102066	Metabolism Lipid	Endothelial lipase precursor [Salmo salar]	null	CK890962	EOG8H1BSH	-0.113292	-1.27004	-1.76864	-1.45401	-1.40776	-1.43287	-1.58031	-1.27277	-1.15675	-1.65535	-1.34071	-1.29447	-1.31957	-1.46701	-1.15948	0.0122417	0.00362839	0.00299085	0.00707621	0.0112289	0.00207167	0.00425796
Ssa#S19103908	Cell cytoskeleton	enigma LIM domain protein-like [Salmo salar]	null	CK892316	EOG8VX32Z	0.269416	-3.90433	-3.66867	-3.53899	-1.77754	-0.867372	-1.36603	-0.979477	-4.17374	-3.93808	-3.80841	-2.04695	-1.13679	-1.63544	-1.24889	6.20251e-06	0.00175657	0.00019173	0.00723544	0.0171358	0.176629	0.196474
Ssa#S19109157	Tissue ECM collagen	collagen a1(I) [Oncorhynchus mykiss]	col1a1a	CK897517	EOG8QRJ1R	0.0754792	-0.927852	-2.09707	-1.7326	0.506753	1.98167	1.75798	1.47678	-1.00333	-2.17255	-1.80808	0.431274	1.9062	1.6825	1.4013	0.000276059	0.000272057	0.000430432	0.0357931	0.000145285	0.0041946	0.000396292
Ssa#S19111352	Metabolism Energy	Creatine kinase_ muscle	ckmb	CK899728	EOG84J3G3	-0.222473	-1.53996	-2.22844	-2.39537	-1.62556	0.0648743	0.171043	0.453993	-1.31749	-2.00596	-2.17289	-1.40308	0.287348	0.393516	0.676466	0.0126457	0.00650022	0.000544757	0.00615806	0.405167	0.509266	0.263495
Ssa#S19111661		SET and MYND domain containing 1b [Salmo salar]	smyd1b	S19111661	EOG8TTHFK	-0.243485	-1.57862	-2.45813	-2.9098	-2.25354	-0.916131	-1.05309	-0.404783	-1.33514	-2.21465	-2.66632	-2.01006	-0.672646	-0.809603	-0.161298	0.00580631	0.00193776	0.000168094	0.00183845	0.180111	0.257385	0.821343
Ssa#S19188521		Fat storage-inducing transmembrane protein 1	fitm1	CK990311	EOG8NZVS5	-0.00484063	-1.37445	-2.19365	-2.1435	-1.54883	-0.633126	-0.763297	-0.568408	-1.36961	-2.18881	-2.13866	-1.54399	-0.628285	-0.758456	-0.563567	0.00290704	0.00060422	0.000103337	0.012165	0.076982	0.219189	0.27306
Ssa#S19188937	Metabolism Mitochondria	NADH dehydrogenase subunit 3 [Salmo trutta]	mt-nd3	CK990896	EOG8PNZGD	0.0250511	-0.451255	-0.414597	-0.561991	-0.378743	-1.19608	-1.10771	-1.19068	-0.476306	-0.439648	-0.587042	-0.403794	-1.22113	-1.13276	-1.21573	0.0791783	0.075739	0.000210888	0.129931	0.000122158	0.00233973	2.4294e-06
Ssa#S21512941	Immune Lectin	C type lectin receptor A [Salmo salar]	null	AY572832	EOG84QTZM	-0.162552	3.31211	3.65894	3.08682	3.00176	1.68978	1.38489	0.878547	3.47466	3.82149	3.24937	3.16431	1.85233	1.54744	1.0411	4.17327e-07	1.09356e-06	8.35208e-05	3.75644e-05	0.000233834	0.0116542	0.00971478
Ssa#S22712760	Tissue Differentiation	Frizzled-related protein	frzb	CX357118	EOG8K9C9D	0.112043	-0.506833	-0.834796	-0.38013	0.340635	1.341	1.30662	1.24117	-0.618876	-0.946839	-0.492174	0.228592	1.22895	1.19458	1.12912	8.79498e-05	0.000132435	0.000986435	0.00747332	7.81756e-06	0.000171239	0.00402116
Ssa#S22713494	Cell Cytoskeleton keratin	type I keratin S8 [Oncorhynchus mykiss]	null	CX357672	EOG8HHQ0M	-0.04483	1.51088	3.35721	3.64766	2.354	1.56724	0.37703	0.255544	1.55571	3.40204	3.69249	2.39883	1.61207	0.421861	0.300374	0.000468002	4.06527e-06	2.08343e-07	0.000133497	9.35909e-05	0.407044	0.294386
Ssa#S23867253	Cell Myofiber	taxilin beta muscle-derived protein 77-like [Salmo salar]	null	DN162318	EOG847GRX	-0.308691	-0.843682	-1.24358	-1.61765	-1.87958	-1.37155	-1.27352	-1.42695	-0.53499	-0.934889	-1.30896	-1.57089	-1.06286	-0.964832	-1.11825	0.00689767	0.010867	0.00473716	1.82132e-05	0.00016807	0.0534898	0.0111483
Ssa#S23868182	Metabolism Amino acid	Glycine amidinotransferase_ mitochondrial	gatm	DN163176	EOG8ZKKJ7	-0.0990254	-2.2449	-2.58705	-2.52606	-1.3565	-1.33261	-1.0595	-0.894931	-2.14587	-2.48803	-2.42704	-1.25747	-1.23359	-0.960474	-0.795906	0.00155829	0.00156879	0.00277018	0.0525505	0.0174998	0.273123	0.244961
Ssa#S23868182	Metabolism Mitochondria	Glycine amidinotransferase_ mitochondrial	gatm	DN163176	EOG8ZKKJ7	-0.0990254	-2.2449	-2.58705	-2.52606	-1.3565	-1.33261	-1.0595	-0.894931	-2.14587	-2.48803	-2.42704	-1.25747	-1.23359	-0.960474	-0.795906	0.00155829	0.00156879	0.00277018	0.0525505	0.0174998	0.273123	0.244961
Ssa#S23869428	Metabolism Amino acid	betaine-homocysteine methyltransferase [Salmo salar]	bhmt	DN164605	EOG8PZK4K	0.0461235	-1.2167	-2.2316	-1.90968	-1.39456	0.534115	0.661106	0.818547	-1.26282	-2.27773	-1.95581	-1.44068	0.487992	0.614982	0.772423	0.00306517	0.000636566	0.000426136	0.00683256	0.109696	0.255551	0.138515
Ssa#S23870532	Cell Myofiber	myosin binding protein H-like [Salmo salar]	mybpc2b	DN165733	EOG8MKPCG	0.150593	-1.81309	-2.18026	-2.35957	-1.3557	0.419285	0.415609	0.284608	-1.96368	-2.33085	-2.51016	-1.50629	0.268692	0.265017	0.134016	0.00177066	0.00101725	0.00033799	0.0106822	0.529341	0.681757	0.834747
Ssa#S23871109	Metabolism Calcium	Calsequestrin	null	DN165831	EOG88WD01	-0.129295	-1.70386	-2.54452	-3.10069	-2.18724	-0.872261	-0.792917	-0.375235	-1.57456	-2.41522	-2.97139	-2.05794	-0.742966	-0.663622	-0.24594	0.00424979	0.00123123	9.4605e-05	0.00322264	0.138294	0.330267	0.725271
Ssa#S23871154	Cell Myofiber	myomesin 2 [Salmo salar]	myom2	DN165917	EOG8RBRFQ	0.0240623	-1.94246	-2.47018	-2.31704	-1.6112	-1.1647	-1.1401	-1.11394	-1.96652	-2.49424	-2.3411	-1.63526	-1.18876	-1.16416	-1.138	6.49835e-05	0.000493022	1.09024e-05	0.00315071	0.00111445	0.0691687	0.0717643
Ssa#S23871394		Histone methyltransferase SmyD1a	smyd1b	DN166367	EOG8TTHFK	-0.0219104	-1.72052	-2.38916	-2.69905	-1.74171	-0.40225	-0.470694	-0.110305	-1.69861	-2.36725	-2.67714	-1.7198	-0.380339	-0.448784	-0.088395	0.00072698	0.000868396	0.000121314	0.00482449	0.40287	0.495978	0.89075
Ssa#S24182403		taxilin beta-like [Salmo salar]	null	DN550444	EOG847GRX	-0.0971407	-1.39176	-1.89079	-1.83029	-1.48572	-1.70945	-1.41866	-1.48875	-1.29462	-1.79365	-1.73315	-1.38858	-1.61231	-1.32152	-1.39161	5.73301e-05	0.0011406	0.000185334	5.83381e-05	7.60313e-06	0.00975547	0.00953835
Ssa#S24639607	Cell Apoptosis	caspase 3A [Salmo salar]	casp3b	S24639607	EOG8C88QX	-0.10001	1.61075	2.07633	0.957759	0.382266	0.236583	0.150063	0.129335	1.71076	2.17634	1.05777	0.482275	0.336593	0.250073	0.229345	1.30115e-05	5.49266e-05	0.000223087	0.00609634	0.00892726	0.204252	0.140864
Ssa#S25807320	Metabolism Protease	matrix metalloproteinase [Oncorhynchus mykiss]	mmp13a	S25807320	EOG8GMVTP	-0.0551925	4.89102	5.37312	2.27184	1.0242	0.0483925	-0.198115	-0.349284	4.94622	5.42832	2.32703	1.0794	0.103585	-0.142923	-0.294092	2.61114e-07	3.4602e-05	0.000257143	0.164226	0.826795	0.636259	0.0346269
Ssa#S26387025	Immune Effector	cathelicidin antimicrobial peptide [Salmo salar]	CATH-2	AY360357	NULL	-0.286656	3.9407	5.2733	5.20823	4.20664	2.86408	1.87839	1.54261	4.22736	5.55996	5.49488	4.49329	3.15074	2.16504	1.82927	7.29511e-05	7.06115e-06	1.46978e-05	5.92851e-05	0.00260406	0.0183282	0.00583155
Ssa#S26387025	Cell Redox	cathelicidin antimicrobial peptide [Salmo salar]	CATH-2	AY360357	NULL	-0.286656	3.9407	5.2733	5.20823	4.20664	2.86408	1.87839	1.54261	4.22736	5.55996	5.49488	4.49329	3.15074	2.16504	1.82927	7.29511e-05	7.06115e-06	1.46978e-05	5.92851e-05	0.00260406	0.0183282	0.00583155
Ssa#S29050373	Metabolism Calcium	Calsequestrin-	null	DV670953	EOG88WD01	-0.129803	-1.88943	-2.70951	-3.24278	-2.23072	-1.84376	-1.7265	-1.38009	-1.75963	-2.5797	-3.11298	-2.10092	-1.71396	-1.5967	-1.25029	0.00488409	0.00086873	5.11932e-05	0.00275999	0.00594514	0.0596134	0.137188
Ssa#S30055920		Novel protein similar to H.sapiens TTN_ titin (TTN) - Ident 98	ttna	DW183351	EOG8MW936	-0.0227089	-1.73083	-2.23014	-2.4081	-1.60452	-1.37255	-1.11053	-1.15898	-1.70812	-2.20743	-2.38539	-1.58181	-1.34984	-1.08782	-1.13627	0.000495528	0.000855504	9.83893e-05	0.00960093	0.00172754	0.0974354	0.0922352
Ssa#S30239818	Metabolism Lipid	Short-chain dehydrogenase/reductase 3 [Salmo salar]	sdr16c5b	DW535879	EOG8V70F6	-0.0604992	0.268712	1.05459	1.31858	1.13216	1.06089	0.54648	0.771499	0.329212	1.11509	1.37908	1.19266	1.12139	0.60698	0.831998	0.00707632	0.00019967	2.00222e-05	0.00206739	0.000683639	0.0255951	8.40115e-05
Ssa#S30239958	Tissue myogenesis	Myocyte enhancer factor 2cb	mef2cb	DW536019	EOG8MSDW2	0.028567	-1.25484	-1.00787	-0.991562	-0.59498	-0.442104	-0.275281	-0.370542	-1.28341	-1.03644	-1.02013	-0.623547	-0.470671	-0.303848	-0.399109	0.000379352	0.00300566	0.00125817	0.00593659	0.0961487	0.170223	0.294026
Ssa#S30240060		Poly(A) binding protein_ cytoplasmic 4 (Inducible form)	pabpc4	DW536121	EOG837SBD	-0.0563396	-0.774235	-1.18643	-1.23862	-1.11127	-0.303338	-0.515119	-0.328736	-0.717896	-1.13009	-1.18228	-1.05493	-0.246998	-0.45878	-0.272396	0.0124921	0.0044761	1.59736e-05	0.00551049	0.317782	0.309996	0.49563
Ssa#S30240160		Reticulon	rtn1a	DW536221	EOG8DBVB4	0.236353	-1.56417	-2.53596	-2.43329	-1.28938	-0.397651	-0.376573	-0.585433	-1.80052	-2.77231	-2.66964	-1.52573	-0.634003	-0.612926	-0.821786	0.00175762	0.000749751	0.000371775	0.0174306	0.107598	0.319162	0.219807
Ssa#S30240237	Metabolism Ion	Selenide, water dikinase 1 [Salmo salar]	sps2	DW536298	EOG8F1Z10	-0.212076	1.05639	1.49298	0.894778	0.478005	0.225212	0.057245	-0.0364261	1.26847	1.70506	1.10685	0.690081	0.437288	0.269321	0.17565	6.94355e-05	2.81627e-06	5.13441e-06	5.43532e-05	0.0153617	0.0205785	0.180315
Ssa#S30241385	Immune Chemokine	chitinase [Oncorhynchus mykiss]	chia.4	DW537446	EOG8T790Q	0.152246	1.09784	2.08578	3.36127	3.22561	1.3366	0.993376	0.929567	0.94559	1.93354	3.20902	3.07337	1.18436	0.84113	0.777321	0.00987608	0.000407586	9.26699e-06	5.84294e-06	0.00497924	0.0277554	0.0620177
Ssa#S30241385	Immune Effector	chitinase [Oncorhynchus mykiss]	chia.4	DW537446	EOG8T790Q	0.152246	1.09784	2.08578	3.36127	3.22561	1.3366	0.993376	0.929567	0.94559	1.93354	3.20902	3.07337	1.18436	0.84113	0.777321	0.00987608	0.000407586	9.26699e-06	5.84294e-06	0.00497924	0.0277554	0.0620177
Ssa#S30241642	Cell cytoskeleton	MARCKS-like 1	marcksl1a	DW537703	EOG81C7VV	0.180385	2.94593	2.39845	1.32892	1.23601	0.833496	0.590853	0.525743	2.76555	2.21806	1.14854	1.05563	0.653112	0.410468	0.345359	5.68896e-06	0.000102891	0.000339332	0.000114054	0.0109751	0.0471929	0.132205
Ssa#S30241856		EH domain-binding protein 1-like protein 1 [Salmo salar]	ehbp1l1b	DW537917	EOG86T3XQ	0.0776985	1.56326	1.29762	0.821308	1.21625	0.647475	0.496349	0.278178	1.48556	1.21992	0.74361	1.13855	0.569777	0.41865	0.200479	0.000135811	0.00109326	0.000171051	0.000238243	0.000298133	0.0065727	0.119773
Ssa#S30243811	Immune Chemokine receptor	C-C chemokine receptor type 3 [Salmo salar]	ccr12.3	DW539872	EOG8Q2FD6	0.0418849	0.166184	1.08703	1.10885	1.37466	0.841736	0.693035	0.381196	0.124299	1.04515	1.06696	1.33278	0.799851	0.651151	0.339311	0.367455	0.000117352	0.00018704	3.35797e-05	0.00633198	0.00535213	0.0528987
Ssa#S30244920	Cell GTP signaling	Guanine nucleotide-binding protein subunit beta-2-like 1 [Salmo salar]	gnb2l1	DW540981	EOG8SJ6BW	-0.157413	-0.445508	-0.32364	-0.62827	-0.505684	-3.07181	-2.59934	-2.94904	-0.288095	-0.166227	-0.470856	-0.348271	-2.9144	-2.44193	-2.79163	0.19361	0.246587	0.0103651	0.0517791	2.84022e-05	0.00135419	2.15842e-06
Ssa#S30245326	Tissue adipocyte	Complement C1q and tumor necrosis factor-related protein 9A	C1QTNF9	DW541387	EOG8321WC	-0.0381115	-0.339079	-0.481436	-0.510654	0.202304	1.92825	1.67469	2.02225	-0.300967	-0.443325	-0.472542	0.240416	1.96636	1.7128	2.06036	0.175028	0.05479	0.0478483	0.28643	0.000266765	0.00463886	0.00268711
Ssa#S30245406	Tissue Differetiation-hox	Homeobox protein six2.1	six2a	DW541467	EOG8NS494	0.045015	-1.37701	-1.84938	-1.35248	-1.24323	-0.637706	-0.375695	-0.113116	-1.42202	-1.89439	-1.39749	-1.28824	-0.682721	-0.42071	-0.158131	0.00328384	0.00032307	0.0020671	0.0094536	0.175325	0.529331	0.719516
Ssa#S30258472	Cell Apoptosis	Apoptosis-associated speck-like protein containing a CARD [Salmo salar]	pycard	DW545440	EOG82BZ7F	-0.224133	0.713867	0.895152	1.06341	0.593002	-1.65629	-1.47471	-1.73089	0.938	1.11929	1.28755	0.817136	-1.43216	-1.25058	-1.50675	0.00274797	0.00140739	0.000152536	0.00541871	0.00452744	4.65192e-05	0.000800752
Ssa#S30258805	Immune Complement	C1q TNF-related protein 5, C1QTNF5	c1qtnf5	DW545773	EOG88SHS3	0.160493	-0.475776	-0.371988	0.557141	1.66382	3.26906	2.87792	2.34483	-0.636269	-0.532481	0.396648	1.50333	3.10857	2.71742	2.18434	0.011571	0.157138	0.134452	2.92877e-06	5.86504e-06	1.64493e-05	0.000150413
Ssa#S30261849	Cell cytoskeleton	Cofilin-2 [Salmo salar]	cfl1	DW548817	EOG8NGHKM	0.593621	-0.860151	0.501683	0.903011	1.92036	1.92174	1.93605	0.976406	-1.45377	-0.0919378	0.309389	1.32674	1.32812	1.34242	0.382784	0.000946434	0.805174	0.30153	0.000133372	0.00232405	0.000309209	0.190681
Ssa#S30265319		Novel protein similart to vertebrate small inducible cytokine subfamily E_ member 1 (Endothelial monocyte-activating) (SCYE1_ zgc:154081)	aimp1	DW552287	EOG8MW94Q	-0.0479369	-0.605074	-0.432805	-0.789316	-0.659876	-2.77786	-2.4187	-2.46706	-0.557137	-0.384868	-0.741379	-0.611939	-2.72993	-2.37077	-2.41912	0.00508659	0.0105811	0.000716139	0.0140563	8.26362e-06	8.99911e-05	2.12329e-05
Ssa#S30266200	Cell GTP signaling	Guanine nucleotide-binding protein GI/GS/GT subunit beta-1 [Salmo salar]	GNB5	DW553168	EOG8V445Q	-0.0228215	0.372488	0.199631	0.412473	0.458544	-1.24475	-1.11722	-1.0583	0.39531	0.222453	0.435295	0.481365	-1.22193	-1.0944	-1.03548	0.0132864	0.209081	0.0144914	0.0196584	0.000214566	0.00147274	2.26076e-05
Ssa#S30269916	Metabolism Sugar	phosphoglucomutase 1 [Salmo salar]	pgm1	DW556884	EOG8CG15V	-0.199118	-1.31306	-2.13982	-2.82711	-2.62882	-2.05884	-1.99416	-1.44277	-1.11394	-1.9407	-2.62799	-2.4297	-1.85972	-1.79505	-1.24365	0.0164319	0.00648572	0.000115872	0.000686295	0.00704204	0.0449723	0.100879
Ssa#S30270153	Immune	Complement C1q tumor necrosis factor-related prote	C1QTNF2	DW557121	EOG8DFQM9	-0.0782335	-0.60624	-2.51184	-1.88962	-1.24183	0.362251	0.592903	0.397732	-0.528007	-2.43361	-1.81139	-1.1636	0.440484	0.671136	0.475965	0.0503804	4.23163e-06	4.71454e-06	4.26988e-05	0.0203409	0.0275251	0.00187691
Ssa#S30270374	Immune Effector	pentraxin [Salmo salar]	APCS	DW557342	EOG8SFB4Q	0.0126415	-0.170201	0.30987	1.15374	1.438	1.46424	1.37833	1.19619	-0.182842	0.297229	1.1411	1.42536	1.4516	1.36569	1.18354	0.0492793	0.0380113	6.67699e-07	2.70845e-05	1.21609e-05	3.0532e-05	0.000275147
Ssa#S30273091	Tissue Growth factor	EGF-like-domain_ multiple 6	egfl6	DW560059	EOG81VM0R	0.394447	-1.22626	-1.99661	-1.90878	-1.22163	0.604382	0.802453	0.964018	-1.6207	-2.39106	-2.30323	-1.61607	0.209935	0.408006	0.569571	1.05526e-05	4.17789e-05	2.04985e-06	0.000220876	0.371337	0.170678	0.0553003
Ssa#S30275887	Metabolism Lipid	carnitine palmitoyl transferase I [Oncorhynchus mykiss]	crata	DW562855	EOG8C5DFW	-0.0595404	-0.658591	-1.45525	-1.09809	-1.43858	-0.606313	-0.831233	-0.590191	-0.599051	-1.39571	-1.03855	-1.37904	-0.546773	-0.771692	-0.530651	0.0161556	0.00420479	0.000534873	0.00029549	0.0259319	0.000925937	0.0151957
Ssa#S30276146		Transcription factor 21 [Salmo salar]	tcf21	DW563114	EOG8DZ2T6	-0.147312	-1.66547	-2.16845	-2.51469	-2.26951	-2.82978	-2.51187	-2.52075	-1.51816	-2.02114	-2.36738	-2.1222	-2.68247	-2.36455	-2.37344	0.0338087	0.00803488	0.00360478	0.0148535	0.00179261	0.00531861	0.00171376
Ssa#S30278631	Tissue ECM collagen	Col6a2 protein - Ident 96	col6a2	DW565599	EOG85B2BT	0.0536099	-0.254765	-0.320902	-0.319276	0.331383	1.9194	1.68958	1.40455	-0.308375	-0.374512	-0.372886	0.277773	1.86579	1.63597	1.35094	0.00172976	0.0130266	0.00369351	0.0283434	6.60255e-06	6.53237e-05	0.00650964
Ssa#S30278680	Cell cycle	Novel protein similar to vertebrate cellB0S4Y9 Novel protein similar to vertebrate cell	cdca7a	DW565648	EOG844MHF	-0.107864	-1.37896	-1.75296	-2.316	-2.21251	-1.96516	-1.91885	-1.5145	-1.2711	-1.6451	-2.20813	-2.10465	-1.8573	-1.81098	-1.40664	0.00281281	0.00342487	2.96896e-05	0.00055476	0.000498034	0.0281157	0.021596
Ssa#S30280805	Unknown Uncertain	collagen a1(I) [Oncorhynchus mykiss]	col1a1a	S30280805	EOG8QRJ1R	0.0376728	-0.714579	-1.99646	-1.82883	-0.111092	1.52354	1.46338	1.21469	-0.752252	-2.03413	-1.8665	-0.148765	1.48587	1.42571	1.17702	2.68303e-05	4.42134e-05	0.000258902	0.271594	0.000366082	0.00381824	0.000183622
Ssa#S30281050	Unknown Uncertain	Zinc finger CCCH domain-containing protein 18	zc3h18	DW568018	EOG8KD7JW	-0.299256	-1.41393	-2.21908	-3.11209	-2.82667	-3.05736	-3.23091	-2.94286	-1.11467	-1.91983	-2.81283	-2.52741	-2.75811	-2.93166	-2.6436	0.0399004	0.00435279	0.000164857	0.00217728	0.000515036	0.00381599	0.000983368
Ssa#S30281587	Cell Ubiquitin	Double minute 2 homolog	mdm2	DW568555	EOG8P8GGK	0.033691	1.06929	0.438012	0.33016	0.576737	1.04953	1.30408	1.07292	1.03559	0.404321	0.296469	0.543046	1.01584	1.27039	1.03923	0.000772736	0.00396276	0.00310478	0.0461809	6.90371e-06	0.000883984	0.000718244
Ssa#S30281676	Cell GTP signaling	RAB37, member RAS oncogene family, isoform CRA_e;	null	DW568644	EOG8W0ZBZ	0.0426581	1.33554	1.107	1.39263	1.14842	0.549505	0.528528	0.387992	1.29288	1.06434	1.34997	1.10576	0.506847	0.48587	0.345334	0.000235793	9.51152e-05	1.75632e-06	0.000127232	0.00449477	0.0121019	0.00568053
Ssa#S30281874	Metabolism RNA	Double-stranded RNA-binding protein Staufen homolog 2	stau2	DW568842	EOG8S7KMK	-0.151524	-1.25161	-1.41741	-1.35283	-1.38811	-0.791553	-0.770667	-0.731515	-1.10009	-1.26589	-1.20131	-1.23658	-0.640029	-0.619143	-0.579991	0.00199839	0.000669444	0.000480432	0.00291625	0.0258311	0.0379717	0.0716836
Ssa#S30283070	Cell Myofiber	Tropomyosin-1 alpha chain [Salmo salar]	tpm4a	DW570038	EOG84J3H5	0.350902	0.0550674	-0.560193	-0.396465	0.92314	2.66675	1.84147	1.71994	-0.295835	-0.911095	-0.747367	0.572238	2.31585	1.49057	1.36904	0.0276049	0.0015668	0.0136204	0.00165424	9.35769e-05	4.73535e-05	0.00123126
Ssa#S30283697		Ribosomal protein S6 kinase-like 1	null	DW570665	EOG8MGT50	0.0482093	2.15144	1.46607	1.2806	1.2827	1.29939	0.827532	0.831829	2.10323	1.41786	1.23239	1.23449	1.25118	0.779323	0.78362	1.34544e-05	3.02702e-05	8.46454e-06	0.000541693	0.000672096	0.00301831	0.000707669
Ssa#S30284929	Metabolism Protease	Serine protease HTRA1 [Salmo salar]	htra1a	DW571897	EOG8RV3P8	0.0592037	-0.741455	-0.92383	-0.447518	0.846589	2.1498	1.81324	1.78719	-0.800658	-0.983034	-0.506722	0.787385	2.0906	1.75404	1.72799	0.00141036	0.00416517	0.00959307	0.000393758	0.000177095	0.000944154	5.46e-05
Ssa#S30284929	Tissue Growth factor	Serine protease HTRA1 [Salmo salar]	htra1a	DW571897	EOG8RV3P8	0.0592037	-0.741455	-0.92383	-0.447518	0.846589	2.1498	1.81324	1.78719	-0.800658	-0.983034	-0.506722	0.787385	2.0906	1.75404	1.72799	0.00141036	0.00416517	0.00959307	0.000393758	0.000177095	0.000944154	5.46e-05
Ssa#S30285016	Tissue ECM	Laminin subunit beta-1; Laminin, beta 1, isoform C	hm:zehs0001	DW571984	EOG8Z63JP	0.0594012	-0.999312	-1.32636	-1.25093	-0.861986	0.529071	0.365433	0.217327	-1.05871	-1.38576	-1.31033	-0.921387	0.46967	0.306032	0.157925	0.000179391	0.00178136	6.18794e-05	0.00439422	0.0369767	0.412049	0.652732
Ssa#S30286370	Immune B cell	Transcription factor PU.1 [Salmo salar]	SPI1	DW573338	EOG82Z5NM	-0.118609	-0.587971	-0.741446	-0.720881	-0.378151	-1.39789	-1.18337	-1.41936	-0.469363	-0.622837	-0.602273	-0.259542	-1.27928	-1.06476	-1.30075	0.00327405	0.00197979	0.0027437	0.0578208	6.87575e-06	0.00159134	1.7192e-05
Ssa#S30287028	Unknown Uncertain	Nol6 protein - Ident 92	nol6	DW573996	EOG8PK352	0.051676	-2.02564	-1.67571	-1.24311	-1.05828	-0.402161	-0.159767	-0.160372	-2.07731	-1.72738	-1.29478	-1.10995	-0.453837	-0.211443	-0.212048	3.37972e-05	0.000347796	0.000150247	0.00619879	0.0810371	0.289894	0.605067
Ssa#S30287585		CMRF35-like molecule 1 precursor [Salmo salar]	null	DW574553	NULL	0.081833	0.995855	0.883963	1.32483	1.12535	1.16527	1.22128	1.0166	0.914022	0.80213	1.243	1.04352	1.08343	1.13945	0.934768	0.00476313	4.21184e-05	2.67096e-05	4.71018e-05	2.46718e-05	0.000281735	0.000316991
Ssa#S30289312	Metabolism Steroid, bile	Very long-chain acyl-CoA synthetase [Salmo salar]	null	DW576280	EOG8BP291	0.104383	-1.08019	-0.990738	-0.934356	-0.731461	-0.240466	-0.46929	-0.285164	-1.18457	-1.09512	-1.03874	-0.835844	-0.34485	-0.573674	-0.389547	9.21775e-05	0.000566419	0.000487839	0.00272009	0.278585	0.00642811	0.0539667
Ssa#S30289768	Unknown Uncertain	GATA zinc finger domain containing 2A - Ident 82	gatad2ab	DW576732	EOG8J3XDQ	-0.172675	-0.835743	-0.725789	-0.688123	-0.843199	-3.01291	-3.74247	-3.9524	-0.663068	-0.553114	-0.515448	-0.670523	-2.84023	-3.56979	-3.77973	0.135187	0.122583	0.167708	0.0649648	0.000615137	0.000361201	3.14974e-05
Ssa#S30292335	Unknown Uncertain	Gamma-glutamyl carboxylase - Ident 94	ggcx	DW579299	EOG8C88PT	0.0743274	-0.109231	-0.192657	0.499665	1.00542	1.80575	1.56439	1.26446	-0.183558	-0.266984	0.425338	0.931092	1.73142	1.49006	1.19014	0.139917	0.087659	0.0107723	0.00012037	6.00758e-05	0.0041707	0.000239042
Ssa#S30294626	Tissue Growth factor	WNT1 inducible signaling pathway protein 1b	wisp1b	DW581590	EOG8V445T	-0.232519	-0.240026	-0.474847	-0.385095	0.780008	1.70061	1.42473	0.903302	-0.0075069	-0.242329	-0.152576	1.01253	1.93313	1.65725	1.13582	0.971433	0.224152	0.519747	0.000889405	0.000153241	0.000509337	0.00160533
Ssa#S30294854		Zinc finger protein 572 [Salmo salar]	null	DW581818	NULL	-1.14808	4.73661	2.55364	1.96296	-0.732616	-0.548582	0.818231	0.516489	5.88468	3.70172	3.11104	0.41546	0.599494	1.96631	1.66457	9.20737e-07	0.00502434	0.00845173	0.0649448	0.000128965	0.0820475	0.000676207
Ssa#S30295179	Unknown Uncertain	UDP-N-acetylglucosamine transporter [Salmo salar]	si:dkey-83k24.4	DW582143	EOG8934G9	0.17261	-0.209672	-0.610327	-0.975284	-0.821997	-1.67454	-1.8295	-1.60171	-0.382282	-0.782937	-1.14789	-0.994607	-1.84715	-2.00211	-1.77432	0.307314	0.0343987	0.00637886	0.00117933	0.00750536	0.00570109	0.00102988
Ssa#S30295902		Dickkopf-related protein 3	dkk3b	DW582866	EOG8895JQ	-0.0986075	0.007266	-0.0129684	0.73284	1.16695	2.36525	1.98303	1.52759	0.105873	0.0856391	0.831448	1.26555	2.46386	2.08163	1.6262	0.376063	0.685332	0.00245491	2.94705e-05	3.15819e-05	6.0928e-05	0.000247382
Ssa#S30297156	Unknown Uncertain	Envelope protein	env	DW584120	EOG8TTHGF	-1.22179	5.22624	3.53138	3.17101	0.383647	-0.0989506	1.4017	0.86105	6.44803	4.75318	4.3928	1.60544	1.12284	2.6235	2.08284	5.79164e-09	0.00176718	0.000932697	0.000848433	0.000425594	0.0613866	0.0142257
Ssa#S30345908		Nudix (Nucleoside diphosphate linked moiety X)-type motif 2	nudt2	DW591481	EOG83V0TK	0.214447	-1.37441	-1.04572	-0.953194	-0.799584	-0.0672692	-0.223423	-0.348887	-1.58886	-1.26017	-1.16764	-1.01403	-0.281717	-0.437871	-0.563334	0.00151028	0.00208812	0.00213782	0.0179159	0.457472	0.419123	0.183832
Ssa#S30346087		Ubiquitin [Salmo salar]	rps27a	DW591660	EOG8M92QM	-0.029583	-0.145863	-0.0498437	-0.125708	-0.0172091	-2.81127	-2.47013	-2.51307	-0.11628	-0.0202607	-0.0961248	0.0123739	-2.78169	-2.44055	-2.48348	0.44629	0.824311	0.321447	0.908703	6.63648e-06	3.99852e-05	9.06884e-06
Ssa#S31823511	Immune Dendritic cells	CD83 [Salmo salar]	cd83	DQ339141	EOG8VT6WN	-0.0155689	1.41212	0.899461	1.0211	1.0958	1.03167	1.15685	1.20537	1.42769	0.91503	1.03667	1.11137	1.04724	1.17242	1.22094	0.00159031	6.65358e-05	7.02411e-05	0.00224493	0.00456606	0.000458432	0.000462961
Ssa#S31823511	Immune Lymphocyte	CD83 [Salmo salar]	cd83	DQ339141	EOG8VT6WN	-0.0155689	1.41212	0.899461	1.0211	1.0958	1.03167	1.15685	1.20537	1.42769	0.91503	1.03667	1.11137	1.04724	1.17242	1.22094	0.00159031	6.65358e-05	7.02411e-05	0.00224493	0.00456606	0.000458432	0.000462961
Ssa#S31963491	Immune IFN-virus response	Peroxisomal proliferator-activated receptor A-interacting complex 285 kDa-2	PR285	DY692281	EOG8THWQ6	-0.298679	0.577029	-0.446979	1.30152	0.822303	1.13752	0.821148	0.401543	0.875707	-0.1483	1.6002	1.12098	1.4362	1.11983	0.700221	0.146059	0.658071	0.00860703	0.00728104	0.00268214	0.00176042	0.0421297
Ssa#S31963491	Tissue Differentiation	Peroxisomal proliferator-activated receptor A-interacting complex 285 kDa-2	PR285	DY692281	EOG8THWQ6	-0.298679	0.577029	-0.446979	1.30152	0.822303	1.13752	0.821148	0.401543	0.875707	-0.1483	1.6002	1.12098	1.4362	1.11983	0.700221	0.146059	0.658071	0.00860703	0.00728104	0.00268214	0.00176042	0.0421297
Ssa#S31963968	Cell cytoskeleton	Gelsolin [Salmo salar]	gsna	DY692758	EOG84BBZJ	-0.15098	0.587347	1.92971	2.44271	2.23293	2.20906	1.65898	1.1393	0.738327	2.08069	2.59369	2.38391	2.36004	1.80996	1.29028	0.0105707	3.28221e-05	2.77923e-06	1.97056e-05	6.21372e-05	0.000125355	0.00298887
Ssa#S31964056	0	F-box only protein 50	NCCRP-1	DY692846	EOG8M3B79	0.04302	1.71129	2.89841	2.20795	1.27579	0.47826	0.439026	0.107781	1.66827	2.85539	2.16493	1.23277	0.43524	0.396006	0.0647608	3.21122e-05	3.04337e-06	1.27969e-06	8.48136e-05	0.00551207	0.0274809	0.705846
Ssa#S31964202	Cell Cytoskeleton keratin	Keratin 18	krt18	DY692992	EOG841R8Q	-0.166633	1.21874	2.18273	1.00883	0.917989	0.416283	-0.107395	0.141924	1.38537	2.34936	1.17547	1.08462	0.582917	0.0592383	0.308557	8.62652e-06	1.2479e-05	0.00148348	0.00328926	0.046763	0.826996	0.117735
Ssa#S31964352	Cell Ubiquitin	26S proteasome non-ATPase regulatory subunit 5	zgc:110116	DY693142	EOG8HDTRB	-0.0981806	-0.680938	-0.888578	-0.639014	-0.000216775	-2.73531	-2.45573	-2.52618	-0.582758	-0.790398	-0.540833	0.0979639	-2.63713	-2.35755	-2.428	0.0131039	0.000840103	0.0131882	0.640985	2.59687e-07	2.0967e-07	1.85059e-07
Ssa#S31965861	Tissue Reproduction	Vitellogenin 2 isofrom 2	vtg2	DY694651	EOG8NW0GF	-0.0875713	-1.20758	-1.57393	-1.8277	-1.13242	-2.05568	-1.74846	-1.89909	-1.12001	-1.48636	-1.74013	-1.04485	-1.96811	-1.66089	-1.81152	0.00757851	0.000304922	0.000129461	0.00436069	0.00014941	0.00994133	0.000588596
Ssa#S31968943		eIF4G-related protein NAT1A	eif4g2a	DY697733	EOG8RNC5S	-0.0243051	0.134137	-0.218516	-0.695153	-1.04653	-2.29913	-2.37081	-2.33083	0.158442	-0.194211	-0.670848	-1.02223	-2.27482	-2.34651	-2.30652	0.656503	0.658303	0.121597	0.10186	0.000751287	0.00235414	5.87151e-06
Ssa#S31969642		Similar to ankirin repeat and SOCS box-containing protein 14 [Oncorhynchus mykiss]	asb14	DY698432	EOG8C5DFX	0.056759	-1.59495	-2.33773	-1.878	-1.69695	-0.928025	-0.721803	-0.409575	-1.65171	-2.39449	-1.93476	-1.75371	-0.984784	-0.778562	-0.466334	7.38763e-05	5.21391e-05	5.20634e-05	0.00027949	0.00427671	0.0964623	0.236529
Ssa#S31970040	Immune Effector	L-amino-acid oxidase	null	DY698830	EOG898VXJ	-0.043651	0.245861	0.323018	1.15941	1.38815	1.42507	0.986523	0.521328	0.289512	0.366669	1.20306	1.4318	1.46872	1.03017	0.564979	0.482281	0.185811	0.0151624	0.00411946	0.00435318	0.00536938	0.0598729
Ssa#S31972560	Immune Ig	immunoglobulin delta heavy chain membrane-bound form [Oncorhynchus mykiss]	null	DY701350	EOG8QNNT0	-0.305675	-1.44946	-1.76118	-2.34494	-2.1203	-2.34548	-2.08944	-2.07427	-1.14378	-1.45551	-2.03927	-1.81463	-2.0398	-1.78376	-1.76859	0.0283882	0.0119103	0.00118879	0.013086	0.00240224	0.00731026	0.00413601
Ssa#S31973583	Metabolism Protease	Aminopeptidase N	anpepb	DY702373	EOG8HT9PH	-0.0494625	1.06894	1.00807	1.05591	1.53797	2.33509	1.79706	1.21603	1.1184	1.05753	1.10537	1.58743	2.38455	1.84652	1.26549	0.00208396	0.00209707	0.00297328	0.000279418	7.33382e-05	0.0014805	0.0150256
Ssa#S31973974	Unknown Uncertain	Transmembrane and TPR repeat-containing protein 4 [Salmo salar]	sesn1	DY702764	EOG8CVH4P	0.133224	-2.49643	-2.2848	-1.70589	-1.22448	-0.811069	-0.164577	-0.295363	-2.62966	-2.41803	-1.83912	-1.35771	-0.944294	-0.297801	-0.428587	2.98765e-07	2.35148e-05	2.09844e-05	0.000554994	0.00339828	0.148051	0.105679
Ssa#S31975999		RING finger protein 24	si:dkey-51a16.9	DY704789	EOG8BZP1M	-0.0751076	-0.73301	-0.715061	-0.596254	-0.235472	-2.19468	-1.87573	-1.81954	-0.657903	-0.639954	-0.521147	-0.160364	-2.11957	-1.80062	-1.74443	0.00397707	0.00386134	0.0234622	0.375836	1.67952e-05	0.000155979	9.10902e-05
Ssa#S31977445	Metabolism Protease	Proprotein convertase subtilisin/kexin type 5b	pcsk5b	DY706235	EOG88GX0P	-0.114437	-1.24634	-1.61134	-2.23235	-2.02482	-1.51129	-1.48299	-1.66306	-1.1319	-1.49691	-2.11791	-1.91038	-1.39685	-1.36856	-1.54863	0.0133131	0.00131145	4.1414e-05	0.000473667	0.0134522	0.104621	0.0178079
Ssa#S31979293	Metabolism Transport	ATP-binding cassette sub-family F member 2 [Salmo salar]	abcf2a	DY708083	EOG85X8SN	0.0339358	-1.43874	-1.7999	-1.90765	-1.56994	-1.54358	-1.45532	-1.18025	-1.47267	-1.83383	-1.94159	-1.60388	-1.57751	-1.48926	-1.21419	0.00044032	0.000240434	2.68304e-05	0.00380145	0.000553208	0.000851757	0.00445659
Ssa#S31979390	Cell Redox	glutathione peroxidase type 2 [Oncorhynchus mykiss]	gpx1a	DY708180	EOG8X0NRF	-0.020805	2.03673	2.92841	2.04235	1.44451	0.940576	1.04695	0.824898	2.05753	2.94921	2.06315	1.46532	0.961381	1.06775	0.845703	1.06108e-05	7.97844e-07	6.29772e-06	0.00017615	0.0431621	1.39617e-05	0.000237043
Ssa#S31979775	Metabolism Protease	Matrix metallopeptidase 23a_ like	null	DY708565	EOG8QJSK9	0.0280032	-1.15117	-1.46106	-1.05053	-0.151414	1.01307	0.935655	0.669482	-1.17917	-1.48906	-1.07854	-0.179417	0.985069	0.907652	0.641479	0.00019483	1.91411e-05	0.000401522	0.320767	0.000267538	0.00221684	0.0663614
Ssa#S31979953	Metabolism Energy	Creatine kinase, testis isozyme [Oncorhynchus mykiss]	ckbb	DY708743	EOG84J3G3	0.165524	-0.578217	-0.830823	1.11238	1.91562	2.11492	1.89224	1.75326	-0.743741	-0.996347	0.946853	1.7501	1.94939	1.72672	1.58774	0.00284067	0.00586844	0.000489746	3.14312e-07	1.53284e-06	0.000107461	0.00302163
Ssa#S31980878	Tissue ECM	Laminin beta 1	lamb1a	DY709668	NULL	-0.124452	-0.358426	-1.41073	-1.21309	-1.15295	-0.218258	-0.195628	-0.367356	-0.233974	-1.28628	-1.08864	-1.02849	-0.0938065	-0.0711769	-0.242905	0.0350435	0.00139218	0.000256905	1.5508e-06	0.505628	0.768151	0.0369485
Ssa#S31981759	Metabolism Nuclease	Ribonuclease T2 precursor [Salmo salar]	rnaset2l	DY710549	EOG8Q85WG	-0.0188504	-0.43563	-0.562633	1.26159	1.7141	1.68562	1.63324	1.60727	-0.41678	-0.543783	1.28044	1.73295	1.70447	1.65209	1.62612	0.213721	0.0227166	0.000325321	9.29238e-05	3.0298e-07	3.92576e-05	1.45307e-05
Ssa#S31981946	Tissue ECM	Transgelin [Salmo salar]	tagln	DY710736	EOG80K8XK	0.107087	0.427667	0.121493	0.304196	1.54863	1.68137	1.25057	1.13483	0.32058	0.0144058	0.197109	1.44154	1.57429	1.14348	1.02775	0.0454366	0.906737	0.219676	4.03054e-06	0.000323998	0.000261251	0.00491092
Ssa#S31982805	Cell Signaling	Stk19 - Ident 98	stk19	DY711595	EOG8H1BTF	0.0820146	-0.287531	-0.0787726	-0.147295	-0.0047645	-1.13928	-1.00523	-1.11563	-0.369545	-0.160787	-0.22931	-0.086779	-1.22129	-1.08724	-1.19765	0.0556146	0.119356	0.0407875	0.712187	4.42344e-05	0.00271902	6.90253e-05
Ssa#S31983482	Unknown Uncertain	Uncharacterized proteinQ4V9P2 Uncharacterized protein	qrich1	DY712272	EOG873QNT	-0.094951	-0.482218	-0.51474	-0.424923	-0.67998	-4.47557	-4.95105	-4.48509	-0.387267	-0.419789	-0.329972	-0.585029	-4.38062	-4.8561	-4.39014	0.234802	0.162218	0.128932	0.0646526	0.000123145	1.40285e-06	2.78013e-08
Ssa#S31987297	Metabolism Ion	GTP-binding protein GEM [Salmo salar]	rrad	DY715894	EOG89KGNW	0.303639	4.85885	3.35687	2.54903	2.73628	2.73738	1.92897	2.16747	4.55521	3.05323	2.24539	2.43264	2.43374	1.62534	1.86383	4.56698e-08	0.000425601	8.22804e-06	2.45664e-06	3.59335e-05	0.0113938	0.00119645
Ssa#S31988004	Cell GTP signaling	Novel proetin similar to human and mouse G protein-coupled receptor 22 (GPR22) - Ident 86	gpr22	DY716601	EOG8Z8ZTH	0.144133	-0.340194	-1.26552	-1.3403	-1.05357	-0.836627	-0.72512	-0.891975	-0.484327	-1.40965	-1.48443	-1.19771	-0.98076	-0.869253	-1.03611	0.348481	0.00318164	0.00287683	0.00196748	0.0356398	0.188428	0.0160911
Ssa#S31988879	Tissue Neural	Contactin-1a precursor [Salmo salar]	cntn1b	DY717476	EOG851FMW	-0.140701	-0.47548	-0.727693	-1.13202	-1.31005	-2.4776	-1.89654	-1.80311	-0.334779	-0.586992	-0.991315	-1.16935	-2.3369	-1.75584	-1.66241	0.103696	0.00119312	8.35334e-05	4.87674e-05	1.53487e-06	1.57784e-05	0.000173599
Ssa#S31990409	Tissue myogenesis	Myo5a protein - Ident 91	null	DY719006	EOG8KD7H5	-0.082042	1.10504	1.93292	1.11556	0.938248	-0.0863681	-0.0316128	-0.20934	1.18708	2.01496	1.19761	1.02029	-0.00432605	0.0504291	-0.127298	0.000246873	2.59891e-05	2.30943e-05	0.000137499	0.956517	0.433707	0.348809
Ssa#S31991143	Tissue ECM collagen	collagen type XI alpha1 short isoform [Salmo salar]	null	DY719740	EOG8DNG1K	-0.0492071	-0.53677	-1.77049	-1.65735	-0.812212	-1.6784	-1.93837	-2.00775	-0.487563	-1.72128	-1.60814	-0.763005	-1.62919	-1.88916	-1.95854	0.308648	0.00130076	0.0134017	0.0755656	0.00387143	0.00562292	0.00107503
Ssa#S31991997	Tissue Differentiation	hematological and neurological expressed 1 [Salmo salar]	hn1b	DY720594	EOG84QV03	0.154618	-0.197571	0.0736786	0.281335	0.53318	1.72056	1.52951	1.35939	-0.352189	-0.0809393	0.126717	0.378562	1.56594	1.37489	1.20477	0.00749769	0.390852	0.272651	0.00409169	5.22754e-06	2.24257e-06	9.04453e-05
Ssa#S31992041	Cell cytoskeleton	Beta-taxilin-like [Salmo salar]	null	DY720638	EOG8R24S5	-0.123189	-0.965182	-1.93415	-1.75863	-1.6322	-0.746237	-0.750094	-0.537097	-0.841992	-1.81096	-1.63544	-1.50901	-0.623048	-0.626905	-0.413908	0.00753539	0.00133394	2.54666e-05	0.000815396	0.024837	0.192985	0.356693
Ssa#S31992042		Beta-taxilin-like [Salmo salar]	null	DY720639	NULL	-0.00133337	-0.944852	-1.54835	-1.45274	-1.25612	-0.70203	-0.42996	-0.355861	-0.943519	-1.54701	-1.45141	-1.25479	-0.700697	-0.428626	-0.354528	0.00266762	0.000855136	4.04473e-05	0.000310027	0.0040181	0.293623	0.364287
Ssa#S31992153	Metabolism Ion	Sodium channel beta 1 subunit	si:ch211-225p5.8	DY720750	EOG85B2DN	-0.142331	-1.26413	-2.36443	-2.44608	-2.15055	-1.02829	-1.2657	-0.655304	-1.1218	-2.2221	-2.30375	-2.00822	-0.885962	-1.12337	-0.512973	0.0031137	0.000121949	1.02543e-05	0.000246976	0.0730238	0.0162273	0.291204
Ssa#S31992407	Metabolism Mitochondria	ATP11, mitochondrial precursor [Oncorhynchus mykiss]	atpaf1	DY721004	EOG8STT32	0.0898081	-0.543965	-0.915425	-1.00707	-1.02361	-0.342413	-0.272047	-0.253861	-0.633773	-1.00523	-1.09688	-1.11342	-0.432221	-0.361855	-0.343669	0.00504318	0.000364911	3.79492e-05	0.000273824	0.0727911	0.0433543	0.0613217
Ssa#S31993460	Metabolism Amino acid	Dihydrolipoyl dehydrogenase, mitochondrial precursor [Salmo salar]	dldh	DY722057	EOG8NW0H1	-0.043851	-0.45751	-1.00938	-0.789228	-0.28553	-2.12918	-2.17196	-2.0814	-0.413659	-0.96553	-0.745377	-0.241679	-2.08533	-2.12811	-2.03755	0.188385	0.0230641	0.0138481	0.0442935	0.00320575	0.00150126	0.000603925
Ssa#S31995299	Unknown Uncertain	SUN domain-containing protein 1	sun1	DY723896	EOG886992	0.133023	-0.562573	-1.4183	-1.73533	-1.73136	-1.2338	-0.89328	-1.38198	-0.695595	-1.55132	-1.86835	-1.86438	-1.36682	-1.0263	-1.515	0.271462	0.00144441	0.000317339	0.000478566	0.0155675	0.208234	0.00368907
Ssa#S31995704	Tissue Neural	Neurofascin neuronal isoform	null	DY724301	EOG8X98DD	-0.1358	1.72149	2.66438	2.55881	1.7507	1.12999	0.573626	0.322352	1.85729	2.80019	2.69461	1.8865	1.26579	0.709426	0.458153	6.70112e-06	9.20471e-07	1.23393e-05	9.56259e-05	0.00355381	0.0134188	0.00466711
Ssa#S31995754	Metabolism Mitochondria	cytochrome oxidase subunit II [Salmo salar]	mt-co2	DY724351	EOG8G4HP6	-0.160272	-0.163184	-0.573382	-0.52458	-0.373241	-2.77798	-2.91665	-2.62248	-0.0029113	-0.413109	-0.364308	-0.212969	-2.6177	-2.75638	-2.46221	0.989593	0.154685	0.0913005	0.0185606	0.00121861	0.00100937	0.00071467
Ssa#S31996544	Metabolism Xenobiotic	Cytochrome P450 2M1 [Salmo salar]	CU928854.1	DY725141	EOG8PK35N	-0.0172092	-0.0522104	-0.103466	-0.528395	-0.507764	-1.8716	-1.62736	-1.82437	-0.0350012	-0.0862572	-0.511186	-0.490555	-1.85439	-1.61015	-1.80716	0.910235	0.743844	0.105867	0.0992809	0.000863317	0.000817873	0.000544148
Ssa#S31996544	Metabolism P450	Cytochrome P450 2M1 [Salmo salar]	CU928854.1	DY725141	EOG8PK35N	-0.0172092	-0.0522104	-0.103466	-0.528395	-0.507764	-1.8716	-1.62736	-1.82437	-0.0350012	-0.0862572	-0.511186	-0.490555	-1.85439	-1.61015	-1.80716	0.910235	0.743844	0.105867	0.0992809	0.000863317	0.000817873	0.000544148
Ssa#S31996886		Pol-like protein - Ident 25	si:dkeyp-85e10.1	DY725483	EOG8KH3RC	0.0287661	1.1543	1.27536	2.17299	2.23444	1.39138	1.34648	1.06727	1.12553	1.2466	2.14423	2.20567	1.36261	1.31772	1.0385	0.000530399	0.000391824	0.000178246	7.63322e-07	2.0502e-06	2.02329e-05	0.00530827
Ssa#S31997182	Metabolism Lipid	Very low density lipoprotein receptor	VtgR	DY725779	EOG841R7Q	0.0537306	-0.34245	-1.76767	-1.59339	-1.34974	-0.584152	-0.830728	-0.742039	-0.396181	-1.8214	-1.64712	-1.40347	-0.637883	-0.884459	-0.79577	0.1044	0.000235955	0.000493337	0.00120374	0.0422753	0.0470309	0.0224713
Ssa#S31997225		TPA_exp: claudin 3c [Salmo salar]	CLDN4	DY725822	EOG8Q85W6	0.143672	-0.637064	-1.5501	-1.67501	-1.61702	-1.32898	-1.34158	-1.25756	-0.780736	-1.69377	-1.81868	-1.76069	-1.47265	-1.48525	-1.40123	0.164997	0.00083778	0.000119592	0.000152068	0.00429525	0.0660665	0.00313399
Ssa#S31997300	Immune protease	Collagenase 3 precursor [Salmo salar]	mmp13a	DY725897	EOG8GMVTP	-0.0571196	4.40769	5.09639	2.14633	0.944705	0.0824149	-0.224015	-0.355747	4.46481	5.15351	2.20345	1.00182	0.139535	-0.166896	-0.298627	1.59759e-06	5.08131e-05	0.000421155	0.167956	0.76014	0.511305	0.0405549
Ssa#S31997300	Metabolism Protease	Collagenase 3 precursor [Salmo salar]	mmp13a	DY725897	EOG8GMVTP	-0.0571196	4.40769	5.09639	2.14633	0.944705	0.0824149	-0.224015	-0.355747	4.46481	5.15351	2.20345	1.00182	0.139535	-0.166896	-0.298627	1.59759e-06	5.08131e-05	0.000421155	0.167956	0.76014	0.511305	0.0405549
Ssa#S31997499		MHC class II antigen beta chain [Salmo salar]	si:busm1-194e12.12	DY726096	EOG85B2D1	-0.2479	-1.13556	-1.38088	-1.55378	-1.461	-1.49271	-1.39881	-1.51898	-0.887663	-1.13298	-1.30588	-1.2131	-1.24481	-1.15091	-1.27108	0.0236541	0.0141121	0.00241813	0.00496158	0.00328568	0.00795987	0.00127584
Ssa#S31999225		Heterogeneous nuclear ribonucleoprotein D-like [Salmo salar]	hnrpdl	DY727822	EOG8FFF0K	-0.0704567	-0.541948	-1.07603	-1.10075	-1.1152	-0.400633	-0.274537	-0.125682	-0.471491	-1.00558	-1.03029	-1.04474	-0.330176	-0.20408	-0.0552254	0.0144602	0.000773804	0.000585572	8.38083e-05	0.178479	0.394879	0.822392
Ssa#S31999662	Cell Reticulum	Nascent polypeptide-associated complex subunit alpha [Salmo salar]	null	DY728259	EOG8PG6ZT	0.0806232	0.46406	0.930671	0.355259	-0.0931387	-1.10675	-1.18912	-1.28461	0.383437	0.850047	0.274636	-0.173762	-1.18738	-1.26975	-1.36523	0.0111613	0.000294848	0.0454789	0.155149	0.000217627	0.00083246	3.67055e-05
Ssa#S32001659		Retinal dehydrogenase 2 [Salmo salar]	aldh1l2	DY730256	EOG8BRXH0	0.220982	-1.04831	-1.32618	-1.21283	-0.842243	-0.000353425	-0.0342243	-0.0560712	-1.2693	-1.54716	-1.43381	-1.06323	-0.221335	-0.255206	-0.277053	0.000119746	4.64008e-05	0.000158173	0.00455396	0.341481	0.588777	0.323313
Ssa#S32003436	Unknown Uncertain	WD repeat domain phosphoinositide-interacting protein 4 [WIPI-4]	wdr45	DY732033	EOG8RXZX5	-0.16448	-0.638112	-0.676085	-0.751368	-0.971875	-1.77767	-1.39076	-1.58013	-0.473633	-0.511605	-0.586888	-0.807395	-1.61319	-1.22628	-1.41565	0.0307211	0.0162842	0.00330388	7.19917e-05	0.00030775	0.00174697	0.000328259
Ssa#S32004495	Cell GTP signaling	Rho GTPase-activating protein 15 [Salmo salar]	arhgap15	DY733092	EOG81RQS5	0.0813221	0.800799	0.717746	1.17544	1.11554	0.777256	1.21018	0.950393	0.719477	0.636424	1.09411	1.03422	0.695934	1.12885	0.869071	0.00239061	0.00113978	4.79475e-05	0.000279787	0.000751485	0.00198753	0.00166936
Ssa#S32004914	Unknown Uncertain	Collagen alpha-3(VI) chain	col6a3	DY733511	EOG8549VR	0.363075	-0.734553	-1.53499	-0.991709	0.569615	1.18636	1.2792	0.880479	-1.09763	-1.89806	-1.35478	0.206541	0.823284	0.916124	0.517404	4.89937e-05	0.000136718	0.00069423	0.282516	0.0100993	0.00204437	0.0875253
Ssa#S32006933	Metabolism Sugar	6-phosphofructokinase	pfkmb	DY735530	EOG8X6D5Q	0.236047	-1.69021	-2.40914	-2.43563	-1.46617	0.779677	0.912098	0.900686	-1.92626	-2.64519	-2.67167	-1.70222	0.54363	0.676051	0.664639	0.000742588	0.000287236	0.00204788	0.00225008	0.0768288	0.19616	0.201508
Ssa#S32007357		cyclin I [Salmo salar]	CCNI	DY735954	EOG879G52	-0.0681357	-0.690088	-1.37022	-1.16279	-1.33168	-0.22157	-0.169536	-0.060128	-0.621952	-1.30208	-1.09466	-1.26355	-0.153434	-0.1014	0.00800775	0.00587538	0.000421607	0.00158275	7.43973e-05	0.390545	0.69963	0.964267
Ssa#S32007527		Liprin-beta-2 [Salmo salar]	null	DY736124	EOG8FR1P0	-0.0677924	-0.576427	-1.28188	-1.3238	-1.3026	-0.949694	-0.900246	-1.09035	-0.508635	-1.21408	-1.256	-1.23481	-0.881901	-0.832454	-1.02256	0.0406441	0.000121717	0.000575191	0.000344177	0.0019618	0.0204034	0.00211355
Ssa#S32007879	Immune Ig	AF273019_1 immunoglobulin light chain precursor [Salmo salar] Immunoglobulin light chain precursor [Salmo salar]	BX571825.2	DY736476	EOG8X98GK	0.0352845	-0.139457	0.492255	0.615773	0.584782	1.20685	1.64627	1.33178	-0.174741	0.456971	0.580488	0.549497	1.17157	1.61098	1.2965	0.165825	0.011805	0.0142839	0.0603828	0.00162777	8.85421e-05	0.00106573
Ssa#S32008248		Nei endonuclease VIII-like 1	neil1	DY736845	EOG805SZG	-0.357821	-2.18891	-3.37715	-4.53921	-3.73001	-5.85758	-5.10212	-5.12977	-1.83109	-3.01933	-4.18139	-3.37219	-5.49976	-4.7443	-4.77194	0.008955	0.00431775	7.39295e-05	0.00764796	8.56975e-06	1.92895e-05	2.1835e-06
Ssa#S32008258		Guanine nucleotide-binding protein GI/GS/GO gamma-2 subunit [Oncorhynchus mykiss]	gng3	DY736855	EOG8VT6WR	-0.102718	-0.121751	-0.235756	-0.301686	-0.294199	-1.35749	-1.47391	-1.622	-0.0190324	-0.133037	-0.198968	-0.191481	-1.25477	-1.37119	-1.51928	0.866075	0.386957	0.0627724	0.0501042	0.000406066	0.000270061	1.24398e-06
Ssa#S32008481	Immune regulator	Annexin A4 [Salmo salar]	anxa4	DY737078	EOG8KH3SB	-0.0425078	0.360177	0.785437	0.475643	0.667624	-1.54962	-1.437	-1.93215	0.402685	0.827945	0.518151	0.710132	-1.50711	-1.3945	-1.88964	0.0120113	4.38531e-05	0.00597893	0.000405533	0.00225268	0.00349867	1.81398e-07
Ssa#S32008575	Metabolism Xenobiotic	UDP-glucuronosyltransferase 2A2 [Salmo salar]	ugt5b3	DY737172	NULL	-0.0442469	0.628852	2.25377	2.10296	2.03515	1.15217	1.07944	0.950058	0.673099	2.29802	2.14721	2.07939	1.19641	1.12368	0.994305	0.0106218	1.50383e-05	7.13161e-06	2.21343e-05	0.000141396	0.000775412	0.00140287
Ssa#S32008709		Histone deacetylase 8	si:dkey-96k10.1	DY737306	EOG89W3BM	-0.0899366	-0.237133	-0.352826	-0.135337	0.200935	-1.50373	-1.38185	-1.28438	-0.147196	-0.262889	-0.0454007	0.290872	-1.41379	-1.29192	-1.19445	0.202753	0.0215368	0.57173	0.0217181	0.0001657	2.07303e-05	1.63562e-05
Ssa#S32008863	Cell Signaling	Guanylate cyclase	null	DY737460	EOG8NCN90	0.152991	-0.875473	-1.1788	-0.464665	0.250975	1.234	1.26357	1.16463	-1.02846	-1.33179	-0.617656	0.0979847	1.08101	1.11058	1.01163	0.000221935	0.00129085	0.00387406	0.389975	7.42788e-06	0.000570247	0.000446922
Ssa#S32008970	Immune Cytokine receptor	C-C chemokine receptor type	CCR5	DY737567	EOG89PBWM	-0.0646025	4.49056	4.27831	2.53066	1.49816	-0.469314	-0.576616	-1.10232	4.55517	4.34292	2.59527	1.56277	-0.404712	-0.512014	-1.03771	1.48922e-06	9.4781e-07	3.03623e-05	0.0212992	0.39674	0.170555	0.00432653
Ssa#S32011443		ribosomal protein L3-like [Salmo salar]	rpl3l	DY740040	EOG8XSMMQ	-0.0987264	-1.30666	-1.86118	-2.36691	-1.94621	-0.455407	-0.618061	-0.321128	-1.20793	-1.76246	-2.26819	-1.84748	-0.356681	-0.519335	-0.222401	0.00539651	0.00420186	7.47403e-05	0.00942627	0.278867	0.447385	0.72631
Ssa#S32011663	Metabolism Ion	Cysteine-rich protein 1 [Salmo salar]	null	DY740260	EOG8PK379	-0.188781	0.475252	1.8363	1.63095	1.37574	-0.852993	-1.23257	-1.36294	0.664033	2.02508	1.81973	1.56452	-0.664212	-1.04379	-1.17416	0.00205763	6.10786e-06	6.64798e-05	0.000129582	0.105119	0.00473176	0.00920285
Ssa#S32011810		Polymerase (DNA directed)_ lambda	poll	DY740407	EOG8X0NQ3	0.105358	-1.13753	-1.17348	-1.39382	-1.13651	-1.34132	-1.24769	-0.947594	-1.24289	-1.27884	-1.49918	-1.24187	-1.44668	-1.35305	-1.05295	0.00451572	0.00327863	0.000703634	0.00410919	0.00151644	0.00584864	0.0159754
Ssa#S32012093	Unknown Uncertain	Crossveinless 2	si:dkey-266m15.6	DY740690	EOG84XKCX	0.0270771	-1.02722	-1.91639	-1.46352	-1.33264	-0.547231	-0.536841	-0.230092	-1.05429	-1.94347	-1.4906	-1.35971	-0.574308	-0.563918	-0.257169	0.00292271	3.85484e-05	0.000240453	0.000274597	0.0985672	0.261616	0.43539
Ssa#S34818514	Immune IFN-virus response	dsRNA activated Z-DNA binding protein kinase [Salmo salar]	PKZ	DQ182560	EOG87WPKK	0.135212	0.21821	0.758436	0.757645	0.475498	1.20742	1.21402	1.17356	0.0829986	0.623224	0.622434	0.340286	1.0722	1.07881	1.03835	0.698991	0.0107549	0.00949903	0.104963	0.000636881	0.00302006	0.00160432
Ssa#S35455264		BCL-WAV	null	EG648553	EOG8G7CXC	-0.156065	-1.31348	-2.03069	-2.48155	-2.12506	-2.04989	-2.01119	-1.36264	-1.15741	-1.87462	-2.32548	-1.969	-1.89382	-1.85512	-1.20657	0.00667916	0.00168487	0.000122719	0.00204559	0.00232494	0.0100216	0.0589418
Ssa#S35472405	Metabolism Lipid	1-acyl-sn-glycerol-3-phosphate acyltransferase theta-B [Salmo salar]	agpat9	EG758783	EOG8BZP0D	-0.26884	1.78713	2.74525	1.19784	0.500076	0.0347953	-0.0628361	0.0565738	2.05597	3.01409	1.46668	0.768917	0.303636	0.206004	0.325414	0.000145183	6.30957e-05	0.0019241	0.0431401	0.296952	0.723451	0.386857
Ssa#S35477460		plectin 1 [Salmo salar]	pleca	EG763838	EOG8WDF7X	-0.00448437	-0.836306	-0.844233	-0.684114	-0.496484	-1.40673	-1.02148	-1.35373	-0.831822	-0.839749	-0.67963	-0.492	-1.40225	-1.01699	-1.34925	0.00168667	0.00271765	0.00489183	0.0297571	0.000193938	0.00253871	0.00138801
Ssa#S35481301		Cullin-associated NEDD8-dissociated protein 1	cand2	EG767679	EOG8W9K12	0.068713	-1.27291	-1.55025	-1.78345	-1.40299	-0.701781	-0.456716	-0.381403	-1.34162	-1.61897	-1.85216	-1.47171	-0.770494	-0.525429	-0.450116	0.000250519	0.000671595	1.97875e-05	0.00180837	0.0128133	0.158726	0.207991
Ssa#S35481361	Cell Ubiquitin	Ubiquitin [Salmo salar]	rps27a	EG767739	EOG8M92QM	-0.042941	-0.154267	-0.106953	-0.161565	-0.071055	-2.72744	-2.49273	-2.70864	-0.111326	-0.0640123	-0.118624	-0.0281141	-2.6845	-2.44979	-2.6657	0.312791	0.389927	0.240544	0.763788	8.91075e-06	0.000317404	1.08386e-05
Ssa#S35482018	Metabolism Sugar	6-phosphofructo-2-kinase/fructose-2,6-biphosphatase 4 [Salmo salar]	pfkfb1	EG768396	EOG8FN5F9	-0.27114	-0.0586469	-0.89101	-1.70748	-1.76282	-1.45678	-1.16863	-1.28286	0.212493	-0.61987	-1.43634	-1.49168	-1.18564	-0.897492	-1.01172	0.480018	0.0864442	0.000544329	0.00477041	0.00795971	0.129834	0.0377337
Ssa#S35483518	Cell Myofiber	cardiac tropomyosin [Salmo trutta]	tpm3	EG769896	EOG8BG9TV	0.0613883	0.0574667	0.100987	0.389794	2.00499	3.49738	3.45629	2.38704	-0.00392167	0.0395983	0.328405	1.9436	3.436	3.39491	2.32566	0.933778	0.544868	0.07711	0.000537831	0.000716844	0.000560079	0.0165755
Ssa#S35484540		ubiquitin specific peptidase 28-like [Salmo salar]	null	EG770918	EOG8W6PS6	0.178257	-1.53455	-2.52499	-2.30111	-1.722	-0.556846	-0.476341	-0.144568	-1.7128	-2.70324	-2.47936	-1.90025	-0.735103	-0.654598	-0.322825	0.000235757	0.000118974	4.88447e-06	0.000143809	0.013616	0.162657	0.503814
Ssa#S35485236		Immunoglobulin superfamily member 22	ttna	EG771614	EOG8MW936	0.262265	-2.35867	-3.25609	-1.77859	-0.928344	-1.10809	-0.741873	-0.377202	-2.62093	-3.51836	-2.04086	-1.19061	-1.37036	-1.00414	-0.639466	0.000686574	0.00042008	0.000644186	0.0232684	0.00846864	0.112306	0.256124
Ssa#S35485458	Cell Stress	DNA-damage-inducible transcript 4-like [Salmo salar]	null	EG771836	EOG8VQBN0	0.101943	-1.12966	-1.93969	-1.92355	-1.22877	0.0724892	0.343481	0.494044	-1.2316	-2.04163	-2.02549	-1.33071	-0.029454	0.241537	0.392101	0.0233997	0.00926126	0.00170129	0.00716881	0.927079	0.674689	0.236003
Ssa#S35486251	Metabolism Mitochondria	NADP-dependent malic enzyme, mitochondrial precursor [Salmo salar]	me1	EG772629	EOG8TB581	0.101854	-0.933714	-1.18775	-1.10296	-0.445908	0.289938	0.357881	0.34959	-1.03557	-1.2896	-1.20481	-0.547762	0.188084	0.256027	0.247736	0.0013493	0.00500521	6.26046e-05	0.00135444	0.11218	0.478405	0.458344
Ssa#S35486275		Acylphosphatase-2 [Salmo salar]	ACYP2	EG772653	EOG8N05DC	-0.0781142	-1.77168	-2.09845	-2.42823	-2.20063	-2.01779	-1.99623	-1.28167	-1.69357	-2.02034	-2.35012	-2.12251	-1.93968	-1.91812	-1.20356	0.00328338	0.000581723	0.000136903	0.00102739	0.00481086	0.00193098	0.0445443
Ssa#S35487166	Cell Myofiber	Titin	ttna	EG773544	EOG8MW936	-0.0150626	-2.12139	-2.94821	-3.22679	-1.91245	-1.73947	-1.46395	-1.67136	-2.10633	-2.93315	-3.21173	-1.89739	-1.72441	-1.44889	-1.65629	0.000758778	0.000381345	9.22581e-05	0.0108745	0.00263562	0.0717403	0.0684871
Ssa#S35488133		Caveolin-3 [Salmo salar]	cav3	EG774511	EOG8BG9V1	-0.0137886	-1.03333	-1.34396	-1.16243	-0.920559	-0.417285	-0.103561	-0.172639	-1.01954	-1.33017	-1.14864	-0.90677	-0.403496	-0.0897727	-0.15885	0.00318017	0.00409405	0.000468385	0.0154855	0.170349	0.899077	0.765467
Ssa#S35488552	Cell Myofiber	myosin heavy chain [Oncorhynchus mykiss]	smyhc3	S35488552	EOG83N88T	-0.108876	-0.202469	0.387769	1.57822	2.3159	2.4222	1.83476	1.54828	-0.093593	0.496645	1.68709	2.42478	2.53108	1.94363	1.65716	0.868853	0.595746	0.0608836	0.00411405	0.00390669	0.0174747	0.00807271
Ssa#S35488985	Immune T cell	T-cell receptor alpha chain V region HPB-MLT precursor [Salmo salar]	null	EG775363	EOG81C7VM	0.178201	0.286124	0.294352	-0.258944	0.579809	-1.10471	-0.831818	-0.859805	0.107922	0.116151	-0.437146	0.401608	-1.28291	-1.01002	-1.03801	0.649384	0.644931	0.126683	0.0721082	3.41493e-05	0.00191737	0.00249524
Ssa#S35490606	Tissue Growth factor	Adiponectin_ C1Q and collagen domain containing_ like	adipoql	EG776984	EOG847GS1	0.0171022	-0.957578	-2.49432	-1.68864	-1.39057	-0.8712	-0.590616	-0.27478	-0.974681	-2.51142	-1.70575	-1.40767	-0.888302	-0.607719	-0.291882	0.00983179	0.00355032	0.00017715	0.000554462	0.0415733	0.0128542	0.362173
Ssa#S35491585		Thioredoxin interacting protein	txnipa	EG777963	EOG81VM0X	-0.112295	-1.04036	-1.22089	-1.86097	-2.00002	-2.06689	-1.77494	-1.72351	-0.928069	-1.1086	-1.74867	-1.88773	-1.9546	-1.66264	-1.61121	0.0103933	0.0279208	0.00189711	0.00117582	0.000319833	0.0174221	0.00808123
Ssa#S35492331		Protein phosphatase 1 regulatory subunit 3D	AL935272.1	EG778709	EOG8TF1J4	0.09993	-1.68897	-3.21695	-1.71009	-1.93679	-1.72323	-1.72667	-1.39584	-1.7889	-3.31688	-1.81002	-2.03672	-1.82316	-1.8266	-1.49577	0.000306049	0.000372415	0.000197604	0.000517387	0.000278628	0.000331969	0.00348755
Ssa#S35493532	Cell cytoskeleton	Annexin A2-A [Salmo salar]	anxa2b	EG779910	EOG8WM5RZ	-0.0720444	0.785755	1.63467	1.75888	1.09973	1.25114	0.613792	0.581332	0.857799	1.70672	1.83092	1.17178	1.32318	0.685836	0.653376	0.00834675	0.000495592	1.76902e-05	0.00179854	0.000661988	0.0929962	0.0272816
Ssa#S35495233	Immune Effector	defensin beta 4 [Oncorhynchus mykiss]	defbl1	EG781611	EOG8DV6KV	-0.0732269	-1.44774	-2.08949	-2.02474	-2.52966	-1.77003	-1.34708	-0.777494	-1.37452	-2.01626	-1.95152	-2.45643	-1.6968	-1.27385	-0.704268	0.00279914	0.000256935	7.93987e-05	1.07675e-05	0.00273494	0.27911	0.174263
Ssa#S35495861	Tissue Differetiation-hox	Homeobox protein MOX-2	null	EG782239	EOG8M92Q2	0.156356	-1.03523	-1.37545	-1.16543	-0.645088	0.205	0.0521041	0.137213	-1.19159	-1.53181	-1.32179	-0.801443	0.0486439	-0.104251	-0.0191425	0.000643435	0.0049349	7.76416e-05	0.00368692	0.730444	0.624105	0.943799
Ssa#S35495866	Cell Reticulum	transmembrane protein 38A-2 [Salmo salar]	null	EG782244	EOG8PG6ZG	-0.075318	-1.50969	-2.37972	-2.67481	-1.98486	-0.730066	-1.05423	-0.703209	-1.43437	-2.30441	-2.59949	-1.90954	-0.654748	-0.978912	-0.627891	0.00259538	0.0010927	8.65346e-05	0.0018062	0.10879	0.144507	0.309526
Ssa#S35495960	Cell Ubiquitin	kelch repeat and BTB (POZ) domain containing 5-like [Salmo salar]	kbtbd5a	EG782338	EOG85DXM0	-0.0054501	-0.568806	-1.1103	-1.31781	-1.28322	-0.333346	-0.286374	-0.0846804	-0.563356	-1.10485	-1.31236	-1.27777	-0.327896	-0.280923	-0.0792303	0.0339022	0.00887451	0.000367852	0.000637851	0.227147	0.548426	0.859762
Ssa#S35496324	Tissue plasma	Thrombospondin 4b	thbs4b	EG782702	EOG8BCFJ7	-0.29265	0.00601638	-0.199319	-0.442841	0.249529	1.92641	2.05768	1.54556	0.298667	0.0933315	-0.150191	0.542179	2.21906	2.35033	1.83821	0.43296	0.635871	0.539476	0.00476605	1.38802e-05	0.000362952	1.98205e-05
Ssa#S35496705	Immune Lectin	C-type lectin M4, cd209l	CLEC4M	EG783083	EOG8FN5GM	0.111793	0.230022	0.453074	1.19967	4.17615	6.55229	6.9478	5.79743	0.118229	0.341281	1.08787	4.06436	6.4405	6.836	5.68564	0.831631	0.0675449	0.0143559	0.000563891	0.000313633	0.000696555	0.00190455
Ssa#S35499204	Unknown Uncertain	T-cell leukemia translocation-altered gene protein homolog [Salmo salar]	tcta	EG785582	EOG8G1NFS	0.107912	-0.864425	-0.925339	-1.1315	-1.06111	-0.52204	-0.473808	-0.165546	-0.972337	-1.03325	-1.23941	-1.16902	-0.629952	-0.58172	-0.273458	0.00124701	0.000183219	1.47403e-05	4.41688e-05	0.0120793	0.00173394	0.178938
Ssa#S35499461	Cell Myofiber	Titin b - Ident 86	ttna	EG785839	EOG8MW936	-0.128281	-1.72089	-2.27373	-2.43793	-1.65404	-1.70359	-1.67038	-1.49929	-1.59261	-2.14545	-2.30965	-1.52576	-1.57531	-1.5421	-1.37101	0.00120919	0.00244895	0.000119002	0.00802495	0.000798479	0.030679	0.08582
Ssa#S35499883	Immune regulator	coiled-coil transcriptional coactivator b [Salmo salar]	calcoco1	EG786261	EOG8R24RR	-0.605336	-0.143874	0.585646	-1.50233	-3.02497	-3.45299	-2.76788	-2.85949	0.461462	1.19098	-0.896993	-2.41963	-2.84765	-2.16255	-2.25416	0.187191	0.0535153	0.219007	0.00517894	0.000220136	0.00128959	0.00804077
Ssa#S35500043		Immunoglobulin superfamily member 22	ttna	EG786421	EOG8MW936	0.0795425	-1.46442	-2.41382	-2.1145	-1.15858	-1.81515	-1.48976	-1.59866	-1.54396	-2.49336	-2.19404	-1.23812	-1.8947	-1.5693	-1.67821	0.000308494	0.000813524	1.81919e-05	0.00883738	0.000100264	0.00525253	0.0106309
Ssa#S35500049		FXYD domain containing ion transport regulator 8 [Salmo salar]	null	EG786427	EOG8W6PVB	-0.161018	-1.08561	-1.76681	-2.34038	-2.3486	-1.79025	-1.39695	-0.85868	-0.924589	-1.60579	-2.17936	-2.18759	-1.62923	-1.23593	-0.697662	0.052692	0.00544169	0.000657841	0.00171859	0.00851674	0.113118	0.268575
Ssa#S35500145	Metabolism Retinoid	Retinoic X receptor	rxrga	EG786523	EOG8FXS58	-0.162629	-1.77828	-2.29735	-1.95029	-1.63395	-1.11807	-0.982811	-0.760599	-1.61565	-2.13472	-1.78766	-1.47133	-0.955446	-0.820182	-0.59797	0.000673515	0.000415107	0.000166566	0.00300779	0.00681784	0.16653	0.250728
Ssa#S35500808	Tissue Neural	Acetylcholine receptor subunit alpha	chrna1	EG787186	EOG8DV6J5	-0.188832	-1.46326	-2.09763	-1.61362	-1.45289	-0.553612	-0.835716	-0.425126	-1.27443	-1.9088	-1.42479	-1.26406	-0.36478	-0.646884	-0.236294	0.00291794	0.00326855	0.00327453	0.00277432	0.284173	0.112797	0.259556
Ssa#S35501058	Metabolism Amine	Ornithine decarboxylase 1 [Salmo salar]	odc1	EG787436	EOG866WHR	-0.0616411	3.94648	2.30324	1.23345	1.45528	1.16328	1.06144	0.765001	4.00812	2.36488	1.2951	1.51693	1.22492	1.12308	0.826642	3.33568e-08	3.01616e-05	0.00047969	0.0101104	0.0015515	0.00268121	0.00124869
Ssa#S35502310		NTPase KAP family P-loop domain-containing protein	BX119916.1	S35502310	EOG85X8SG	-0.033692	-1.32318	-1.67197	-1.71798	-1.41229	-1.72295	-1.62005	-1.2848	-1.28949	-1.63828	-1.68429	-1.3786	-1.68926	-1.58635	-1.25111	0.00171908	0.00707309	0.00376278	0.00385596	0.000327268	0.0256485	0.00161548
Ssa#S35503931		Placenta-specific gene 8 protein [Oncorhynchus mykiss]	null	EG790309	EOG8J6SQ9	-0.000415	3.98852	4.41288	3.38496	2.10111	0.562713	0.365379	0.367528	3.98893	4.41329	3.38538	2.10152	0.563128	0.365794	0.367943	1.13412e-06	1.92839e-06	1.89206e-07	0.000751508	0.0265406	0.198788	0.00546085
Ssa#S35505408	Metabolism Sugar	6-phosphofructokinase type C [Salmo salar]	DKFZp686L2097	EG791786	EOG8X6D5Q	0.0169515	1.38237	1.75997	1.09791	1.0343	-0.0236109	0.371058	0.924461	1.36542	1.74302	1.08096	1.01734	-0.0405624	0.354107	0.90751	1.14442e-05	2.93768e-05	1.96317e-05	0.0199059	0.770521	0.515708	0.0841349
Ssa#S35505853	Cell GTP signaling	Caveolin-2 [Salmo salar]	CAV2	EG792231	EOG84F77Z	0.195961	-0.874626	-1.21612	-1.19206	-0.939319	-0.124822	-0.475904	-0.206737	-1.07059	-1.41208	-1.38802	-1.13528	-0.320783	-0.671865	-0.402698	0.000700051	0.000391092	6.58025e-05	0.0018733	0.250808	0.170791	0.339675
Ssa#S35506608	Cell Folding, protein modification	Heat shock 70 kDa protein [Salmo salar]	hsp70l	EG792986	EOG86HH77	0.0828138	4.25127	2.67737	1.42287	1.20396	0.659487	0.454675	0.514347	4.16845	2.59455	1.34006	1.12114	0.576673	0.371861	0.431533	2.15998e-05	0.000212615	0.00513566	0.0143029	0.0918749	0.336646	0.369412
Ssa#S35506848	Cell cytoskeleton	cofilin 2 [Salmo salar]	cf12	EG793226	EOG8NGHKM	0.065125	-1.31423	-1.97197	-1.69816	-1.28862	-0.366886	-0.501335	-0.38162	-1.37935	-2.03709	-1.76329	-1.35374	-0.432011	-0.56646	-0.446745	0.000403623	7.19116e-05	3.0411e-05	0.00574195	0.10441	0.349054	0.358938
Ssa#S35506848	Cell Myofiber	cofilin 2 [Salmo salar]	cf12	EG793226	EOG8NGHKM	0.065125	-1.31423	-1.97197	-1.69816	-1.28862	-0.366886	-0.501335	-0.38162	-1.37935	-2.03709	-1.76329	-1.35374	-0.432011	-0.56646	-0.446745	0.000403623	7.19116e-05	3.0411e-05	0.00574195	0.10441	0.349054	0.358938
Ssa#S35507058	Immune TNF	Transcription factor jun-B [Salmo salar]	junba	EG793436	EOG8H9ZHQ	0.100426	2.77429	1.68192	1.53	1.872	1.54704	1.01837	1.05272	2.67386	1.58149	1.42957	1.77157	1.44661	0.917945	0.952296	3.48995e-06	0.00104667	5.21047e-05	0.000102362	0.000694762	0.0360085	0.00103468
Ssa#S35507269	Cell cytoskeleton	Protein unc-45 homolog B [Unc-45B]	unc45b	EG793647	EOG8ZGQ8K	0.278172	-1.49507	-0.962499	-1.4683	-1.13112	-1.86193	-1.60297	-1.81221	-1.77324	-1.24067	-1.74648	-1.4093	-2.1401	-1.88114	-2.09038	0.00153495	0.0290001	0.00785701	0.0177462	0.000416342	0.0177971	0.00184416
Ssa#S35507967	Metabolism Calcium	Hrc protein	im:7139860	EG794345	EOG84F76X	0.154046	-1.91665	-2.9021	-2.46878	-1.27491	0.251538	0.344425	0.44212	-2.0707	-3.05614	-2.62282	-1.42895	0.0974923	0.190379	0.288074	0.00142391	0.000251685	0.000929584	0.00567386	0.77551	0.754821	0.643146
Ssa#S35508576	Metabolism Sugar	lactate dehydrogenase A4 [Salmo salar]	ldha	EG794954	EOG8BRXHT	-0.104288	-0.726711	-1.51729	-2.07691	-2.02739	-1.01456	-1.21725	-0.651352	-0.622423	-1.413	-1.97262	-1.92311	-0.91027	-1.11296	-0.547065	0.0390118	0.00119837	0.000438255	0.000894886	0.113845	0.10756	0.381404
Ssa#S35509175		Cysteine and histidine-rich domain-containing prot	DKEY-172J4.1	EG795553	EOG8GMVV3	0.250293	-1.77452	-1.87763	-1.85174	-1.12807	-0.0369311	-0.270954	-0.145165	-2.02482	-2.12792	-2.10204	-1.37836	-0.287224	-0.521248	-0.395458	0.000871425	0.000391809	0.00280124	0.0137964	0.398274	0.40909	0.411267
Ssa#S35509181	Tissue plasma	Thrombospondin 1	thbs2b	EG795559	EOG8H737Q	0.224381	-1.36139	-0.96517	-0.52888	0.415745	2.78349	2.52749	2.11149	-1.58578	-1.18955	-0.753261	0.191364	2.55911	2.30311	1.88711	0.00056899	0.0147007	0.0175984	0.348958	5.12821e-05	1.06475e-05	0.00134883
Ssa#S35509422	Cell Myofiber	Novel protein similar to H.sapiens TTN_ titin (TTN)	null	EG795800	EOG8MW936	-0.0130714	-1.05097	-1.83159	-1.7166	-0.916206	-1.35908	-1.08345	-1.08011	-1.0379	-1.81852	-1.70353	-0.903134	-1.34601	-1.07038	-1.06704	0.00155949	0.000614198	5.71944e-05	0.0325255	0.000468459	0.0137214	0.039909
Ssa#S35509777		MID1 interacting G12-like protein [Salmo salar]	null	EG796155	EOG8D53WD	-0.478588	-1.31751	-2.92633	-1.87651	-2.85275	-2.04425	-1.62839	-1.39501	-0.838924	-2.44774	-1.39792	-2.37416	-1.56567	-1.1498	-0.916427	0.045632	8.60355e-05	0.00430962	2.37042e-06	5.96799e-05	0.000287333	0.0112419
Ssa#S35510286	Cell Myofiber	tropomodulin 4 [Salmo salar]	tmod4	EG796664	EOG8WWSGN	0.210182	-1.65299	-2.93555	-2.25913	-1.18686	0.0515885	0.226553	0.359268	-1.86318	-3.14573	-2.46931	-1.39704	-0.158593	0.0163714	0.149086	0.000682505	0.000304861	0.000259526	0.00719135	0.616646	0.976899	0.773241
Ssa#S35512322	Tissue Differetiation-hox	sine oculis homeobox like 1 [Salmo salar]	six1	EG798700	EOG8NS494	-0.108505	-1.11747	-1.78142	-1.82445	-1.51851	-1.09551	-0.84549	-0.935885	-1.00896	-1.67291	-1.71594	-1.41	-0.987006	-0.736985	-0.827379	0.00324833	6.53078e-05	6.03848e-05	0.00125473	0.00321503	0.171565	0.0436547
Ssa#S35513857	Metabolism Lipid	5-AMP-activated protein kinase gamma-1 subunit [Oncorhynchus mykiss]	prkag3	EG800235	EOG8J9NWV	-0.0171898	-1.40637	-1.80202	-1.66663	-1.4132	-0.557891	-0.230937	-0.458823	-1.38918	-1.78483	-1.64945	-1.39601	-0.540701	-0.213747	-0.441633	0.0010524	0.000629189	1.23374e-05	0.000468019	0.0210751	0.485715	0.209489
Ssa#S35514998	Cell Myofiber	myomesin 2 [Salmo salar]	null	EG801376	EOG8RBRFQ	0.111728	-1.02794	-2.00681	-2.05055	-1.39415	-1.85312	-1.98268	-1.74023	-1.13967	-2.11854	-2.16228	-1.50587	-1.96485	-2.0944	-1.85196	0.00104027	0.00194998	2.17032e-05	0.00234973	0.000317979	7.41353e-05	4.3594e-05
Ssa#S35515531		desmin [Oncorhynchus mykiss]	desma	EG801909	EOG89086Z	-0.0223	-1.23216	-1.41661	-1.59531	-1.34066	-1.0436	-0.826911	-0.693465	-1.20986	-1.39431	-1.57301	-1.31836	-1.0213	-0.804611	-0.671165	0.000903243	0.00107397	4.13763e-05	0.00326553	0.00324691	0.0840301	0.065368
Ssa#S35515662	Cell Myofiber	myosin heavy chain [Oncorhynchus keta]	null	EG802040	EOG83N88T	-0.0430871	-1.38609	-2.00613	-2.23867	-1.36465	-0.0554911	0.0617641	0.170865	-1.343	-1.96304	-2.19558	-1.32157	-0.012404	0.104851	0.213952	0.0060491	0.00399927	0.000450248	0.00815454	0.97516	0.852603	0.693651
Ssa#S35516641		Titin	ttnb	EG803019	EOG8BVSQP	0.0313059	-1.46494	-1.99918	-2.10492	-1.38854	-1.4358	-1.02706	-0.924619	-1.49625	-2.03048	-2.13623	-1.41985	-1.4671	-1.05837	-0.955925	0.00171728	0.00118095	0.000199898	0.012823	0.00197918	0.0903806	0.0923241
Ssa#S35517160	Cell Myofiber	Titin-like - Ident 97	ttnb	EG803538	EOG8BVSQP	-0.0317663	-1.60618	-2.6041	-2.56747	-1.54989	-2.23158	-1.61828	-1.74783	-1.57441	-2.57233	-2.53571	-1.51812	-2.19981	-1.58651	-1.71606	0.00080381	0.000510163	3.74922e-05	0.0109925	0.000101051	0.0213857	0.0226861
Ssa#S35517929	Metabolism Amino acid	Adenylosuccinate lyase	adsl	EG804307	EOG8TQN6Q	-0.122038	-1.0525	-1.33476	-1.53068	-1.49888	-0.580504	-0.628806	-0.554652	-0.93046	-1.21272	-1.40865	-1.37685	-0.458465	-0.506768	-0.432614	0.006631	0.00357132	4.85876e-05	0.00281314	0.0381114	0.335845	0.237191
Ssa#S35517985		Kelch repeat and BTB domain-containing protein 12	kbtbd12	EG804363	EOG8DNG35	-0.198125	-1.33068	-1.80902	-1.59952	-1.64399	-1.15169	-0.747909	-0.881385	-1.13256	-1.61089	-1.4014	-1.44587	-0.95356	-0.549784	-0.68326	0.00627662	0.000687314	0.000886557	0.00015256	0.02186	0.0219265	0.0175924
Ssa#S35518184	Unknown Uncertain	Occludin	oclnb	EG804562	EOG8DJKTQ	0.076019	-0.917971	-0.76988	-1.0802	-0.729021	-1.12626	-1.01147	-1.10117	-0.99399	-0.845899	-1.15622	-0.80504	-1.20228	-1.08749	-1.17718	0.0533367	0.000837944	0.00388653	0.00307947	0.00054458	0.00636923	8.84248e-05
Ssa#S35520251	Tissue Differentiation	Blood vessel epicardial substance [BVES]	popdc1	EG806629	EOG866WHH	0.172914	-1.16272	-1.9554	-1.20527	-1.01588	-0.352803	-0.496958	-0.394893	-1.33563	-2.12832	-1.37819	-1.1888	-0.525717	-0.669872	-0.567807	0.00280226	0.00443299	0.000129292	0.000101268	0.0172417	0.0864492	0.0201817
Ssa#S35520373	Metabolism Sugar	muscle glycogen phosphorylase [Salmo salar]	pygma	EG806751	EOG88KS7J	-0.0409605	-0.795609	-1.2305	-1.99697	-1.77555	-0.38397	-0.5417	-0.250137	-0.754648	-1.18954	-1.95601	-1.73459	-0.343009	-0.50074	-0.209177	0.00421231	0.00767982	0.000337416	0.00350525	0.327696	0.450862	0.715064
Ssa#S35521038	Cell Myofiber	Titin b - Ident 97	ttnb	EG807416	EOG8BVSQP	0.0189132	-1.43674	-2.34409	-2.42171	-1.37816	-1.01049	-0.911892	-1.00612	-1.45565	-2.363	-2.44062	-1.39707	-1.02941	-0.930805	-1.02503	0.00117887	0.000615319	3.83057e-05	0.0179372	0.0071418	0.124157	0.154048
Ssa#S35521260	Cell Myofiber	smoothelin-like [Salmo salar]	smtnl1	EG807638	EOG8NP82M	0.128332	-1.52657	-2.06474	-2.08297	-1.59753	-0.400469	-0.34647	-0.412293	-1.6549	-2.19307	-2.21131	-1.72587	-0.528802	-0.474802	-0.540625	0.00715117	5.5827e-05	0.000205536	0.000147987	0.0503921	0.409038	0.31486
Ssa#S35521814		Troponin I, fast skeletal muscle [Salmo salar]	tnni2a.2	EG808192	EOG8TTHGW	-0.115195	0.257377	-0.28043	-0.35726	0.0960405	-1.38844	-1.25307	-1.63389	0.372572	-0.165235	-0.242064	0.211236	-1.27324	-1.13787	-1.51869	0.136193	0.324015	0.176576	0.288115	0.0049723	0.00181304	7.43609e-05
Ssa#S35522677		Basal cell adhesion molecule (Lutheran blood group)	bcam	EG809055	EOG8XPRDF	-0.0694063	-1.37323	-1.4465	-1.64777	-1.22983	-0.455151	-0.5884	-0.0656718	-1.30382	-1.37709	-1.57837	-1.16042	-0.385744	-0.518993	0.00373442	0.00326806	0.00671662	0.000728527	0.00777366	0.365777	0.343193	0.994126
Ssa#S35523051		Aspartate beta-hydroxylase	asph	EG809429	EOG8NW0JV	-0.0206069	-1.0806	-1.94999	-1.46775	-0.585053	0.382353	0.365999	0.346543	-1.06	-1.92938	-1.44714	-0.564446	0.40296	0.386606	0.36715	0.00105963	0.00628208	0.000122377	0.0631481	0.0522973	0.467095	0.203779
Ssa#S35523722		Kelch-like protein 13 [Salmo salar]	klhl31	EG810100	EOG8M92NZ	0.0172346	-1.14721	-1.77646	-1.75991	-1.3826	-1.49296	-1.19833	-0.95063	-1.16444	-1.7937	-1.77715	-1.39983	-1.5102	-1.21557	-0.967865	0.00102033	0.0016048	0.000145673	0.00272094	0.00375874	0.0465144	0.0839788
Ssa#S35526053		Kelch repeat and BTB domain-containing protein 12	kbtbd12	EG812431	EOG8DNG35	-0.0167353	-1.40367	-2.19592	-2.45887	-2.09738	-1.60931	-1.43799	-0.964373	-1.38693	-2.17919	-2.44214	-2.08065	-1.59257	-1.42126	-0.947638	0.00170738	0.000373143	2.13731e-06	0.000164177	0.0011758	0.0129194	0.0730131
Ssa#S35527824	Metabolism Protease inhibitor	Pancreatic secretory trypsin inhibitor [Salmo salar]	null	EG814202	EOG85MP4K	-0.0718411	-0.632911	-0.72521	-0.480457	-1.07847	-1.74108	-1.58289	-1.24783	-0.56107	-0.653369	-0.408616	-1.00663	-1.66924	-1.51105	-1.17599	0.0380183	0.0185661	0.265769	0.00149229	0.000209227	0.00569438	0.00457811
Ssa#S35528950	Unknown Uncertain	main olfactory receptor-like protein [Salmo salar]	cbll1	EG815328	EOG8J126B	-0.085101	0.18382	0.33843	0.515963	0.300635	-1.92233	-2.15018	-1.79095	0.268921	0.423531	0.601064	0.385736	-1.83723	-2.06508	-1.70585	0.102227	0.00378858	0.000449025	0.0429613	0.000490004	0.000145767	3.90757e-06
Ssa#S35529394	Metabolism Mitochondria	pyruvate kinase [Salmo salar]	pkma	EG815772	EOG82JPP0	-0.28776	-1.33435	-1.77727	-2.51853	-2.58411	-2.15284	-1.90378	-1.43227	-1.0466	-1.48951	-2.23077	-2.29635	-1.86508	-1.61602	-1.14451	0.0426552	0.0163623	0.000598282	0.00460361	0.00159886	0.0542658	0.152983
Ssa#S35529420	Unknown Uncertain	Uncharacterized proteinE7FDT2 Uncharacterized protein	null	EG815798	EOG8DRB9M	0.0223138	-1.83593	-2.18638	-2.54649	-2.0962	-1.53672	-1.53431	-1.30761	-1.85824	-2.20869	-2.5688	-2.11852	-1.55904	-1.55662	-1.32992	0.000682286	0.000342589	1.78899e-05	0.0026998	0.00161518	0.0436225	0.0387908
Ssa#S35529498		LIM domain-binding protein 3 [Salmo salar]	ldb3b	EG815876	EOG8P8GGM	0.0361136	-1.05712	-1.35616	-1.13568	-0.904238	0.214473	0.198538	0.151995	-1.09323	-1.39227	-1.17179	-0.940352	0.178359	0.162424	0.115882	0.000313423	0.00570021	1.18441e-06	0.00644854	0.220147	0.677793	0.74722
Ssa#S35530323	Cell cycle	Dedicator of cytokinesis 1	dock2	EG816701	EOG8TXCP1	0.000233875	1.02165	1.58076	1.7746	1.54115	0.853592	0.475581	0.328875	1.02142	1.58052	1.77437	1.54091	0.853358	0.475348	0.328642	0.00889724	3.85185e-06	5.84019e-07	2.62835e-06	0.00209516	0.0134727	0.0341485
Ssa#S35530323	Cell GTP signaling	Dedicator of cytokinesis 1	dock2	EG816701	EOG8TXCP1	0.000233875	1.02165	1.58076	1.7746	1.54115	0.853592	0.475581	0.328875	1.02142	1.58052	1.77437	1.54091	0.853358	0.475348	0.328642	0.00889724	3.85185e-06	5.84019e-07	2.62835e-06	0.00209516	0.0134727	0.0341485
Ssa#S35531105		Titin b - Ident 97	ttnb	EG817483	EOG8BVSQP	-0.0179946	-1.54329	-2.57629	-2.79925	-1.55648	-1.30021	-0.869107	-0.882171	-1.52529	-2.5583	-2.78125	-1.53848	-1.28222	-0.851112	-0.864176	0.00211829	0.000506702	3.02262e-05	0.0155252	0.00360534	0.175804	0.196513
Ssa#S35531339	Tissue ECM	Protein-lysine 6-oxidase [Salmo salar]	loxl2b	EG817717	EOG81ZG78	-0.058469	0.970938	0.368125	0.162777	1.28739	1.86242	2.02581	1.30263	1.02941	0.426594	0.221246	1.34586	1.92088	2.08428	1.3611	0.000223078	0.0381684	0.237105	7.0981e-05	6.69691e-06	1.30899e-07	0.00353132
Ssa#S35532013	Metabolism Nucleotide	adenylosuccinate synthase like 2 [Salmo salar]	adssl1c	EG818391	EOG8GJ0M1	-0.0820601	-1.46528	-2.0351	-2.4263	-2.15256	-0.736946	-0.405928	-0.0850518	-1.38322	-1.95304	-2.34424	-2.0705	-0.654886	-0.323868	-0.00299167	0.0044993	6.02287e-05	5.07587e-06	0.00328103	0.139556	0.658984	0.995459
Ssa#S35532148	Tissue ECM	Lumican [Salmo salar]	sc:d0375	EG818526	EOG8XSMMZ	0.0134075	-0.632493	-2.36642	-1.64015	0.347501	2.65767	2.36663	1.65385	-0.6459	-2.37983	-1.65356	0.334094	2.64426	2.35322	1.64044	0.00215707	0.00131968	0.000140899	0.0213411	2.33556e-05	4.63274e-06	0.000295788
Ssa#S35532747	Tissue ECM	Fibronectin type III domain-containing protein	fndc1	EG819125	EOG8CZCC7	-0.07506	-0.16136	-1.77799	-1.99906	-1.32602	-0.0940705	0.0507437	-0.173333	-0.0862997	-1.70293	-1.924	-1.25096	-0.0190105	0.125804	-0.0982727	0.694366	0.000372455	6.52672e-06	7.12925e-05	0.906061	0.760156	0.65105
Ssa#S35533005	Cell Signaling	Dysferlin-interacting protein 1 [Salmo salar]	null	EG819383	EOG8TB59B	-0.202741	-1.56294	-2.51956	-2.07428	-1.785	-1.2593	-0.939136	-0.981259	-1.3602	-2.31682	-1.87154	-1.58226	-1.05656	-0.736394	-0.778518	0.00730868	0.000169193	0.000375461	0.00400438	0.0110611	0.207742	0.0873387
Ssa#S35533555	Cell cytoskeleton	Nestin - Ident 27	synm	EG819933	EOG8HMK6V	-0.108215	-2.07283	-2.6874	-2.57683	-2.51251	-1.22268	-1.10149	-1.12356	-1.96462	-2.57918	-2.46861	-2.40429	-1.11446	-0.99328	-1.01535	7.19314e-05	6.94864e-06	1.03682e-05	7.46664e-05	0.00184337	0.156409	0.081241
Ssa#S35534453	Immune IFN-virus response	Probable ATP-dependent helicase LGP2	ifih1	EG820831	EOG86HH6Z	0.0421946	0.298323	0.0720921	0.605677	0.411808	1.14728	1.16285	1.07877	0.256129	0.0298975	0.563483	0.369613	1.10508	1.12065	1.03658	0.40574	0.860984	0.0902945	0.144671	0.00132791	0.0079691	0.00245936
Ssa#S35534466		Protein enabled homolog	enah	EG820844	EOG8TMS10	0.0891951	-1.62988	-2.10153	-2.10986	-1.17607	-0.2075	-0.283965	-0.277044	-1.71908	-2.19073	-2.19905	-1.26526	-0.296695	-0.373161	-0.366239	0.00134561	0.000254488	0.000299221	0.0202668	0.392413	0.460765	0.442594
Ssa#S35534548		B-cell receptor-associated protein 31 [Salmo salar]	bcap29	EG820926	EOG8SQXVH	0.0366175	-0.936267	-1.37145	-1.31025	-1.05977	-0.125228	0.0143742	0.571	-0.972885	-1.40806	-1.34686	-1.09638	-0.161846	-0.0222433	0.534383	0.00314793	0.000346169	0.000266004	0.00305283	0.676836	0.962019	0.369003
Ssa#S35534614	Metabolism Nuclease	Deoxyribonuclease gamma precursor [Salmo salar]	null	EG820992	EOG8V4466	-0.340509	-1.17899	-0.506395	1.17434	0.868529	1.19047	-0.0691027	1.46616	-0.838483	-0.165887	1.51485	1.20904	1.53097	0.271406	1.80667	0.206441	0.705448	0.000358493	0.0420054	0.000940593	0.849567	0.0014634
Ssa#S35535482	Cell cytoskeleton	Actin-related protein 2-A [Salmo salar]	actr2a	EG821860	EOG8BP28T	-0.0185893	0.94384	1.7995	1.29141	1.00396	0.596401	0.703	0.619241	0.962429	1.81809	1.31	1.02254	0.61499	0.721589	0.63783	2.78921e-05	1.93276e-05	1.26303e-05	3.42489e-05	0.000704468	0.020409	0.00603266
Ssa#S35536305	Tissue Motility	Nexilin	nexn	EG822683	EOG8RV3PD	0.097449	-1.50161	-1.87207	-1.56178	-1.2898	-0.52546	-0.660631	-0.561643	-1.59906	-1.96952	-1.65923	-1.38725	-0.622909	-0.75808	-0.659092	0.000244614	0.000641054	5.08782e-05	0.000875872	0.0294492	0.100973	0.0985148
Ssa#S35536568	Cell cytoskeleton	smoothelin-like [Salmo salar]	smtnl	EG822946	EOG83JD2T	0.160873	-2.35462	-2.52445	-2.71056	-1.79053	-1.19453	-0.880858	-0.877597	-2.51549	-2.68533	-2.87144	-1.95141	-1.3554	-1.04173	-1.03847	0.000287849	8.15116e-05	0.000525226	0.00550873	0.00600086	0.127856	0.0974664
Ssa#S35536568	Cell Myofiber	smoothelin-like [Salmo salar]	smtnl	EG822946	EOG83JD2T	0.160873	-2.35462	-2.52445	-2.71056	-1.79053	-1.19453	-0.880858	-0.877597	-2.51549	-2.68533	-2.87144	-1.95141	-1.3554	-1.04173	-1.03847	0.000287849	8.15116e-05	0.000525226	0.00550873	0.00600086	0.127856	0.0974664
Ssa#S35536652	Cell Myofiber	MuRF1c [Salmo salar]	trim63	EG823030	EOG8JT13P	-0.258993	-2.84578	-2.91724	-2.00358	-1.95794	-0.378213	-0.725001	-0.457515	-2.58679	-2.65825	-1.74458	-1.69894	-0.11922	-0.466008	-0.198522	7.88822e-05	0.000178556	0.000221522	0.000944478	0.690417	0.445463	0.689636
Ssa#S35536744	Tissue Differentiation	SET and MYND domain containing 1b [Salmo salar]	smyd2a	EG823122	EOG8KSQGR	0.105439	-1.65191	-2.43823	-2.06537	-1.64255	-0.81131	-1.00987	-0.620637	-1.75735	-2.54367	-2.17081	-1.74799	-0.916748	-1.11531	-0.726075	0.000531163	0.000126294	0.000261768	0.000890958	0.0247585	0.071488	0.0812125
Ssa#S35536915	Cell Signaling	Proline-rich tyrosine kinase 2	null	EG823293	EOG8JDJ42	-0.074475	2.03201	3.03285	1.84917	1.2765	0.545904	0.432131	0.311862	2.10649	3.10732	1.92364	1.35097	0.620379	0.506606	0.386337	3.25803e-05	5.70598e-06	1.26111e-05	0.000211867	0.00611846	0.0890327	0.0243113
Ssa#S35537142	Cell cytoskeleton	Calponin-2 [Salmo salar]	cnn2	EG823520	EOG80S1CT	0.0938449	1.85564	1.28684	0.730686	0.727656	1.29528	1.15121	0.940353	1.76179	1.19299	0.636841	0.633811	1.20144	1.05736	0.846508	3.8975e-05	0.000750468	0.0113595	0.0343301	0.000144258	0.000781532	0.000152088
Ssa#S35538630		GMP reductase [Salmo salar]	gmpr	EG825008	EOG80ZRVN	-0.0297626	-1.35462	-1.98244	-2.02272	-1.58156	-1.01314	-1.07925	-0.810483	-1.32486	-1.95267	-1.99296	-1.5518	-0.983375	-1.04948	-0.78072	0.000685202	0.0009101	2.19521e-05	0.00240417	0.0140253	0.0930055	0.118367
Ssa#S35540290	Cell cytoskeleton	Coronin-1A [Salmo salar]	coro1a	EG826668	EOG8NKCS4	0.0777104	1.04263	1.63904	1.93792	1.5058	1.23031	1.0818	0.975214	0.964917	1.56133	1.86021	1.42809	1.1526	1.00409	0.897503	0.0114262	0.000461402	1.91929e-05	0.000231748	0.000365195	0.0146333	0.00541151
Ssa#S35540290	Tissue Motility	Coronin-1A [Salmo salar]	coro1a	EG826668	EOG8NKCS4	0.0777104	1.04263	1.63904	1.93792	1.5058	1.23031	1.0818	0.975214	0.964917	1.56133	1.86021	1.42809	1.1526	1.00409	0.897503	0.0114262	0.000461402	1.91929e-05	0.000231748	0.000365195	0.0146333	0.00541151
Ssa#S35541249		CREB-regulated transcription coactivator 1	null	EG827627	EOG81ZG7G	0.159362	-0.182547	0.0163922	0.283835	0.609681	1.7291	1.65886	1.424	-0.341908	-0.142969	0.124473	0.450319	1.56974	1.4995	1.26464	0.0226875	0.108597	0.322526	0.000732062	1.82919e-05	2.21651e-06	6.45226e-05
Ssa#S35543751	Metabolism Steroid, bile	Cytochrome P450 2M1 [Salmo salar]	CYP2A13	EG830129	EOG8PK35N	-0.220124	1.20716	1.96332	1.75944	0.744329	0.299698	-0.15537	0.097375	1.42728	2.18344	1.97956	0.964453	0.519822	0.0647547	0.317499	0.00734534	0.000490164	6.25424e-05	0.00690822	0.11331	0.94513	0.438372
Ssa#S35543751	Metabolism P450	Cytochrome P450 2M1 [Salmo salar]	CYP2A13	EG830129	EOG8PK35N	-0.220124	1.20716	1.96332	1.75944	0.744329	0.299698	-0.15537	0.097375	1.42728	2.18344	1.97956	0.964453	0.519822	0.0647547	0.317499	0.00734534	0.000490164	6.25424e-05	0.00690822	0.11331	0.94513	0.438372
Ssa#S35543997	Immune protease	matrix metalloproteinase 13 [Salmo salar]	mmp13b	EG830375	EOG8GMVTP	-0.170961	1.40247	2.61797	4.92515	5.25648	3.63807	2.66931	2.50722	1.57343	2.78893	5.09611	5.42744	3.80903	2.84027	2.67818	0.00300278	8.07327e-05	5.78883e-07	7.34875e-08	0.000220956	0.000181724	0.000424909
Ssa#S35547550	Immune Cytokine receptor	IL-1 recpetor type 2	IL1R2	EG833928	EOG8PCBQ1	-0.0859365	0.817542	1.4041	2.30441	1.90746	0.581324	0.599449	0.316662	0.903479	1.49004	2.39034	1.9934	0.667261	0.685385	0.402598	0.00337796	6.90803e-05	6.8287e-09	0.000268424	0.0159297	3.35105e-05	0.00883718
Ssa#S35547571	Tissue Differentiation	Krueppel-like factor 2 [Salmo salar]	klf2a	EG833949	EOG8V17XN	0.115004	-1.37307	-1.23715	-1.20773	-1.24799	-0.692897	-0.689469	0.0373551	-1.48807	-1.35215	-1.32273	-1.36299	-0.807902	-0.804474	-0.0776491	0.00019693	0.00146315	0.00151187	0.00760107	0.0620209	0.402528	0.859322
Ssa#S35547571	Tissue Hematopoiesis	Krueppel-like factor 2 [Salmo salar]	klf2a	EG833949	EOG8V17XN	0.115004	-1.37307	-1.23715	-1.20773	-1.24799	-0.692897	-0.689469	0.0373551	-1.48807	-1.35215	-1.32273	-1.36299	-0.807902	-0.804474	-0.0776491	0.00019693	0.00146315	0.00151187	0.00760107	0.0620209	0.402528	0.859322
Ssa#S35547967	Immune Ig	Ig lambda chain V-I region BL2 precursor [Salmo salar]	null	EG834345	EOG83JD49	0.0104077	-0.296508	-0.201215	-0.633162	-0.529001	-2.37084	-2.26622	-2.27929	-0.306916	-0.211623	-0.643569	-0.539409	-2.38124	-2.27663	-2.2897	0.447396	0.550128	0.110772	0.122175	0.000110329	0.000203461	5.61345e-05
Ssa#S35548027	Cell cycle	G0/G1 switch protein 2	null	EG834405	EOG8NGHM3	0.251257	0.0892965	-0.519982	-0.755551	-1.18031	-1.50542	-2.24339	-1.44895	-0.161961	-0.771239	-1.00681	-1.43157	-1.75667	-2.49465	-1.7002	0.556674	0.0853967	0.00296575	0.00181984	0.011152	5.9369e-05	0.00501829
Ssa#S35548049	Metabolism Xenobiotic	Aldose reductase [Salmo salar]	akr1b1	EG834427	EOG8T4DSQ	-0.0212325	1.23361	2.39536	1.21011	0.577715	-0.0144087	-0.142935	-0.271316	1.25484	2.41659	1.23134	0.598947	0.00682385	-0.121702	-0.250084	0.00133433	0.000201526	0.000528884	0.0375165	0.974204	0.407741	0.130789
Ssa#S35548105		LBH [Salmo salar]	si:dkeyp-72h1.1	EG834483	EOG8QC24R	-0.0747833	2.24656	3.52107	1.11777	0.228381	0.130058	0.159657	0.0285517	2.32135	3.59585	1.19256	0.303165	0.204842	0.23444	0.103335	0.000116991	6.17688e-05	0.00756631	0.270732	0.370523	0.204891	0.498819
Ssa#S35548210	Cell cytoskeleton	Pleckstrin [Salmo salar]	plek2	EG834588	EOG8C2J7R	-0.317811	2.11686	1.59098	1.07895	0.484865	-0.396856	-0.658752	-0.628258	2.43467	1.90879	1.39676	0.802676	-0.0790457	-0.340942	-0.310448	1.82339e-06	0.000460381	0.000402639	0.0830755	0.761481	0.563465	0.273508
Ssa#S35548900	Immune Ig	Immunoglobulin superfamily member 6 precursor [Salmo salar]	si:ch211-139g16.8	EG835278	EOG883F3B	0.0302801	1.43774	1.14556	1.35467	1.1952	0.531678	0.456645	0.329246	1.40746	1.11528	1.32439	1.16492	0.501398	0.426365	0.298966	0.00172399	0.000270864	0.000163716	0.00028098	0.0112318	0.00273155	0.0314815
Ssa#S35549028	Cell Signaling	Secreted frizzled-related protein 1 [Salmo salar]	sfrp1a	EG835406	NULL	-0.11419	-1.29593	-3.25134	-2.27015	-2.04273	-0.360678	0.111264	-0.195275	-1.18174	-3.13715	-2.15596	-1.92854	-0.246487	0.225454	-0.0810842	0.00146947	4.17286e-05	6.68277e-05	0.000182604	0.566184	0.599135	0.738554
Ssa#S35549028	Tissue Differentiation	Secreted frizzled-related protein 1 [Salmo salar]	sfrp1a	EG835406	NULL	-0.11419	-1.29593	-3.25134	-2.27015	-2.04273	-0.360678	0.111264	-0.195275	-1.18174	-3.13715	-2.15596	-1.92854	-0.246487	0.225454	-0.0810842	0.00146947	4.17286e-05	6.68277e-05	0.000182604	0.566184	0.599135	0.738554
Ssa#S35549491	Immune Chemokine	C-C motif chemokine 20 precursor [Salmo salar]	ccl20	EG835869	EOG8R5128	0.121523	-2.13187	-1.40647	-0.431432	-1.1853	-0.963122	-1.06942	-0.558109	-2.2534	-1.528	-0.552956	-1.30682	-1.08465	-1.19094	-0.679632	8.61589e-05	0.00427152	0.341445	0.00340455	0.0181219	0.0935119	0.224435
Ssa#S35551941	Cell Redox	Arrestin domain-containing protein 2 [Salmo salar]	arrdc2	EG838319	EOG898VXZ	-0.335709	-2.75784	-2.04247	-1.57431	-1.80652	-1.68233	-1.88502	-2.00714	-2.42213	-1.70676	-1.2386	-1.47081	-1.34662	-1.54932	-1.67143	2.85524e-05	0.000921507	0.00284905	0.000858062	0.00123059	0.000593849	5.3183e-05
Ssa#S35552039	Cell Cytoskeleton microtubule	tubulin, alpha 8 like 3-1 [Salmo salar]	null	EG838417	EOG8S4QCR	0.117679	0.651142	1.37903	1.64421	1.24432	1.54068	1.03005	1.1886	0.533463	1.26135	1.52653	1.12664	1.423	0.912375	1.07092	0.00501084	0.000160743	3.84748e-05	9.75387e-06	0.000580731	0.00644774	0.000232491
Ssa#S35552526	Tissue Adhesion	Epithelial cadherin precursor [Salmo salar]	null	EG838904	EOG822BGH	0.123802	1.87052	2.23806	1.36481	0.735801	0.437462	0.155614	-0.0888407	1.74672	2.11426	1.24101	0.611999	0.31366	0.0318119	-0.212643	1.84757e-05	9.42479e-05	0.000294966	0.122334	0.166572	0.912582	0.203524
Ssa#S35552684	Metabolism Amino acid	Aspartate aminotransferase, cytoplasmic [Salmo salar]	got1	EG839062	EOG8JDJ4N	-0.0853341	-0.979709	-1.81816	-1.95619	-1.55135	-0.842512	-0.851147	-0.618763	-0.894374	-1.73283	-1.87086	-1.46602	-0.757177	-0.765813	-0.533428	0.00174532	0.00339489	4.10167e-06	0.00109926	0.0103389	0.047803	0.0136473
Ssa#S35554377	Metabolism Iron heme	Heme-binding protein 1 [Salmo salar]	HEBP1	EG840755	EOG8M66GB	0.232786	-1.17848	-1.83685	-1.30067	-0.981175	-0.583623	-0.350971	-0.135499	-1.41126	-2.06963	-1.53345	-1.21396	-0.816409	-0.583757	-0.368285	0.000453349	9.43307e-05	0.000169788	0.00245072	0.0121061	0.0161955	0.0566009
Ssa#S35554388	Cell Myofiber	Tropomyosin-1 alpha chain [Salmo salar]	tpm4a	EG840766	EOG84J3H5	0.331703	0.0186023	-0.596806	-0.37353	0.867206	2.64372	1.91959	1.75803	-0.313101	-0.928509	-0.705233	0.535503	2.31202	1.58789	1.42633	0.0137383	0.000943011	0.0290933	0.000816559	3.0656e-05	0.000250992	0.00389028
Ssa#S35554696	Cell Folding, protein modification	Serpin H1 (Hsp47)	hsp47	EG841074	EOG8WQ20M	0.253075	-0.731638	-0.81656	-0.360288	1.14896	2.36752	2.13578	1.92642	-0.984713	-1.06963	-0.613363	0.895883	2.11445	1.88271	1.67335	3.56757e-05	0.0037993	0.033555	0.000207552	1.09121e-06	0.00018772	9.17791e-07
Ssa#S35555198	Cell cytoskeleton	Filamin-A [Salmo salar]	FLNB	EG841576	EOG8B8K93	-0.0285799	1.42534	2.38728	1.32972	0.674773	0.869292	0.564212	-0.00934096	1.45392	2.41586	1.3583	0.703353	0.897872	0.592792	0.0192389	8.10614e-05	3.36564e-06	7.59004e-05	0.00992478	0.0111147	0.240089	0.958512
Ssa#S35558094	Tissue Neural	Glia maturation factor gamma [Salmo salar]	gmfb	EG844472	EOG8002HC	0.134353	1.53294	2.37392	2.20052	1.7663	0.210146	0.286181	0.211358	1.39859	2.23957	2.06617	1.63194	0.0757932	0.151828	0.077005	0.000144021	9.44778e-07	2.07024e-06	1.17096e-06	0.572514	0.174994	0.639844
Ssa#S35559205	Cell Signaling	Protein kinase C and casein kinase substrate in neurons 1 - Ident 36	null	EG845583	EOG8Z8ZTW	0.0907485	-1.3252	-2.02684	-1.88637	-1.24085	-0.550051	-0.276137	-0.254826	-1.41595	-2.11759	-1.97712	-1.3316	-0.6408	-0.366886	-0.345575	3.58933e-05	0.00104735	4.02663e-06	0.000335352	0.04226	0.417353	0.371736
Ssa#S35559330	Tissue glycan	Galactosamine (N-acetyl)-6-sulfate sulfatase	galns	EG845708	EOG8PVPWB	0.119193	0.212753	0.842774	1.21674	0.926518	1.39948	1.20811	0.891738	0.09356	0.723581	1.09754	0.807324	1.28029	1.08892	0.772545	0.600139	0.0146773	0.000360546	0.00629568	0.000270951	0.000561944	0.0151774
Ssa#S35562993	Unknown Uncertain	CD209 antigen-like protein E [Salmo salar]	si:dkey-26c10.5	S35562993	EOG8S1V6N	-0.0877645	-1.18987	-1.56915	-0.344508	1.27114	1.56693	1.20566	1.07197	-1.1021	-1.48139	-0.256744	1.3589	1.65469	1.29342	1.15973	0.00600598	0.000132508	0.615564	0.00894443	0.000640017	0.00492668	0.00188565
Ssa#S35564083	Cell Transcription	scaffold attachment factor B [Homo sapiens] Heat shock protein 27 (scaffold attachment factor B)	safb	EG850461	EOG873QPQ	0.074436	0.755057	1.97003	1.88758	1.67982	1.19541	1.0063	0.901741	0.68062	1.89559	1.81315	1.60539	1.12098	0.931862	0.827305	0.00746998	4.20175e-05	1.71479e-06	1.58346e-05	0.000144875	0.00525639	0.0011968
Ssa#S35564215	Immune Chemokine	CC chemokine [Oncorhynchus mykiss]	si:ch211-122l24.4	EG850593	EOG8TXCRF	0.28067	2.47247	3.99312	4.41093	3.88414	1.19938	0.320553	0.215609	2.19179	3.71245	4.13026	3.60347	0.918712	0.0398825	-0.0650608	2.87807e-05	1.36382e-07	5.01063e-07	3.05276e-06	0.0469457	0.923294	0.868443
Ssa#S35564994	Metabolism Protease	Serine protease 23 precursor [Salmo salar]	null	EG851372	EOG8BRXHW	0.201815	-1.47275	-3.19464	-2.36856	-0.193149	2.58597	2.53478	2.14933	-1.67456	-3.39645	-2.57037	-0.394964	2.38415	2.33296	1.94752	0.000432858	0.000311655	0.000191773	0.15609	1.98848e-05	0.000459175	3.57407e-05
Ssa#S35566557	Cell Lysosome	Cathepsin K precursor [Salmo salar]	ctsk	EG852935	EOG8NGHJQ	0.06595	0.0521195	-0.0378725	0.897385	1.3905	2.56481	2.67021	2.44621	-0.0138305	-0.103822	0.831435	1.32455	2.49886	2.60426	2.38026	0.940023	0.507317	0.00077908	4.80273e-05	1.4572e-06	0.000246394	3.54526e-05
Ssa#S35566557	Metabolism Protease	Cathepsin K precursor [Salmo salar]	ctsk	EG852935	EOG8NGHJQ	0.06595	0.0521195	-0.0378725	0.897385	1.3905	2.56481	2.67021	2.44621	-0.0138305	-0.103822	0.831435	1.32455	2.49886	2.60426	2.38026	0.940023	0.507317	0.00077908	4.80273e-05	1.4572e-06	0.000246394	3.54526e-05
Ssa#S35566583		Tetranectin precursor [Salmo salar]	CU467885.3	EG852961	EOG8ZKKKB	-0.162287	-0.229802	-1.16149	-1.12423	-1.28643	-1.26487	-1.23831	-1.28604	-0.067515	-0.999201	-0.961947	-1.12414	-1.10259	-1.07602	-1.12375	0.626251	0.000577489	0.000153232	7.3006e-05	0.00180592	0.00960296	0.000126578
Ssa#S35567849		plectin 1 [Salmo salar]	eppk1	EG854227	EOG8FTWWP	-0.160361	2.26984	2.47414	1.34652	0.763242	0.403096	-0.0749513	-0.143149	2.4302	2.6345	1.50688	0.923603	0.563458	0.0854101	0.0172126	3.48592e-05	0.000482177	0.00200094	0.0457748	0.0916802	0.860508	0.958215
Ssa#S35573610	Metabolism Lipid	Monoacylglycerol lipase ABHD12	abhd12	EG859988	EOG82Z5N3	-0.0181626	0.0952681	0.984758	1.56527	1.80936	1.31031	1.03699	0.873582	0.113431	1.00292	1.58344	1.82752	1.32847	1.05515	0.891745	0.225756	0.000297063	3.05585e-05	3.24625e-06	8.66462e-05	0.000262294	0.000114307
Ssa#S35574603	Immune cell marker	CD9 antigen [Salmo salar]	cd9a	EG860981	EOG88D1T6	0.038606	1.06929	1.74447	1.06972	0.404986	-0.141234	-0.186107	-0.0694924	1.03068	1.70586	1.03112	0.36638	-0.17984	-0.224713	-0.108098	0.000399272	0.000106888	0.000127391	0.138236	0.321321	0.700263	0.766408
Ssa#S35576226	Tissue ECM	Laminin alpha 3b	si:ch211-241e1.3	EG862604	NULL	-0.117866	3.58521	4.0116	2.59731	1.29343	-0.112775	-0.476915	-0.527833	3.70308	4.12947	2.71517	1.41129	0.005091	-0.359049	-0.409967	3.05534e-07	7.88454e-06	4.59202e-07	0.0241082	0.98854	0.690267	0.296911
Ssa#S35580189	Tissue ECM collagen	Collagen I alpha 2 chain	si:ch211-198b21.5	EG866567	EOG8BZP01	0.184604	-0.663843	-1.28396	-0.800369	0.842807	3.2205	2.70306	2.03844	-0.848446	-1.46856	-0.984973	0.658204	3.0359	2.51846	1.85384	0.000198138	0.000561287	0.00173664	0.000828533	4.55346e-06	1.13436e-05	0.0004679
Ssa#S35580902		NEDD8 precursor [Salmo salar]	nedd8l	EG867280	EOG8ZCV42	-0.0385132	-0.294974	-0.0508414	-0.155514	-0.0213464	-1.89073	-1.72569	-1.7812	-0.25646	-0.0123281	-0.117001	0.0171669	-1.85222	-1.68718	-1.74269	0.193395	0.923314	0.332781	0.906306	8.60485e-07	1.10158e-05	3.07968e-07
Ssa#S35581907	Cell Stress	Calcium/calmodulin-dependent protein kinase IG - Ident 26	CABZ01074298.1	EG868285	EOG8BZP2B	-0.121551	0.981291	0.805403	1.16768	0.728603	1.07953	0.695701	0.663142	1.10284	0.926954	1.28923	0.850154	1.20108	0.817252	0.784693	0.00423698	0.0027313	0.000228267	0.0133005	0.00145973	0.00439806	0.00493679
Ssa#S35581943	Immune Lymphocyte	T-lymphocite maturation associated protein Myelin and lymphocyte protein [Salmo salar]	MAL	EG868321	EOG80K8Z2	-0.30136	2.0304	2.55783	1.65865	0.325938	-1.2989	-1.5864	-0.942787	2.33176	2.85919	1.96001	0.627298	-0.997544	-1.28504	-0.641426	5.86866e-06	1.71895e-05	8.18931e-05	0.0554688	0.00638636	0.329935	0.157268
Ssa#S35581943	Immune T cell	T-lymphocite maturation associated protein Myelin and lymphocyte protein [Salmo salar]	MAL	EG868321	EOG80K8Z2	-0.30136	2.0304	2.55783	1.65865	0.325938	-1.2989	-1.5864	-0.942787	2.33176	2.85919	1.96001	0.627298	-0.997544	-1.28504	-0.641426	5.86866e-06	1.71895e-05	8.18931e-05	0.0554688	0.00638636	0.329935	0.157268
Ssa#S35582042	Tissue Differentiation	Secreted frizzled-related protein 1 [Salmo salar]	SFRP1	EG868420	NULL	-0.101894	-1.22458	-2.66168	-2.11306	-1.88045	-0.403877	-0.166624	-0.460033	-1.12269	-2.55979	-2.01116	-1.77856	-0.301984	-0.0647305	-0.35814	0.00032902	2.10624e-05	7.16031e-06	2.69662e-05	0.415508	0.832107	0.0931414
Ssa#S35582809	Unknown Uncertain	Coiled-coil domain-containing protein 160	si:ch211-250g4.3	EG869187	EOG81VM19	0.0266715	3.23652	2.12009	2.20688	2.19235	0.300705	0.261455	-0.0819852	3.20985	2.09342	2.1802	2.16568	0.274033	0.234783	-0.108657	0.000349653	0.00271401	0.00128867	0.00212712	0.46721	0.589689	0.767639
Ssa#S35583454	Cell cycle	Dedicator of cytokinesis 1	dock2	EG869832	EOG8TXCP1	0.0740462	1.11865	1.81939	2.08298	1.93124	1.12004	0.959499	0.849252	1.0446	1.74534	2.00893	1.85719	1.04599	0.885453	0.775206	0.00281484	1.12098e-05	1.60506e-06	1.31053e-05	0.00037862	0.00217865	0.00147757
Ssa#S35583454	Cell GTP signaling	Dedicator of cytokinesis 1	dock2	EG869832	EOG8TXCP1	0.0740462	1.11865	1.81939	2.08298	1.93124	1.12004	0.959499	0.849252	1.0446	1.74534	2.00893	1.85719	1.04599	0.885453	0.775206	0.00281484	1.12098e-05	1.60506e-06	1.31053e-05	0.00037862	0.00217865	0.00147757
Ssa#S35585025		Tumor necrosis factor, alpha-induced protein 2 [Salmo salar]	null	EG871403	NULL	0.0853052	1.97831	2.00205	1.33781	1.0944	0.332775	0.235782	0.393538	1.89301	1.91675	1.25251	1.0091	0.24747	0.150476	0.308233	0.000269271	1.43871e-05	6.54333e-05	0.0141148	0.159534	0.570467	0.0802335
Ssa#S35585715	Tissue Neural	Semaphorin 3fa - Ident 50	null	EG872093	EOG8V70F7	0.099905	2.44073	2.88003	1.43942	0.879182	0.375984	0.364346	0.296477	2.34082	2.78013	1.33952	0.779277	0.276079	0.264441	0.196572	4.27445e-05	0.000377067	1.33751e-06	0.0095063	0.102644	0.22305	0.314537
Ssa#S35589397	Metabolism Protease	Dipeptidyl peptidase 2	TSSP	EG875775	EOG8DJKTC	0.205065	3.02486	2.29928	2.57789	2.31464	0.669321	1.0334	0.82454	2.81979	2.09421	2.37283	2.10957	0.464256	0.828334	0.619475	0.000848156	0.00059285	9.24402e-05	0.00019912	0.261741	0.0426737	0.0859391
Ssa#S35590181	Metabolism Protease inhibitor	Plasminogen activator inhibitor type 1-like [Salmo salar]	serpine1	EG876559	EOG8BZP0G	0.173624	5.65736	4.66002	3.91589	3.75774	2.60523	1.52541	1.71627	5.48373	4.48639	3.74227	3.58412	2.43161	1.35179	1.54265	3.55424e-06	0.000264079	3.17845e-05	0.00013298	0.00378004	0.0122601	0.0229215
Ssa#S35590638	Immune TNF	Tumor necrosis factor, alpha-induced protein 2 [Salmo salar]	TNAP2	EG877016	EOG84XKDG	-0.005247	1.8559	1.82208	1.10024	0.68044	0.46548	0.268898	0.313039	1.86115	1.82732	1.10549	0.685687	0.470727	0.274145	0.318286	0.000446934	3.32949e-05	5.42965e-05	0.0240524	0.0548252	0.175158	0.0715855
Ssa#S35590792	Cell GTP signaling	G-protein coupled receptor 126	null	EG877170	EOG8SBFWH	-0.00961262	0.93068	1.75131	1.33306	1.29073	1.0492	0.520048	0.609988	0.940293	1.76092	1.34267	1.30035	1.05882	0.52966	0.619601	0.000513989	0.000170572	0.00115527	0.000339351	0.00318976	0.0822628	0.00188775
Ssa#S35591712		Transcription factor 12 [Salmo salar]	HTF4	EG878090	EOG85DXM4	-0.0678167	0.0763169	-0.228222	-0.21412	0.243186	-1.74284	-1.80861	-1.72646	0.144134	-0.160405	-0.146304	0.311003	-1.67503	-1.74079	-1.65864	0.392975	0.19589	0.355299	0.0578568	0.000302266	2.7543e-05	6.7124e-06
Ssa#S35592699	Tissue Endothelium	Angiopoietin-like 7	angptl7	EG879077	EOG81VM10	0.120655	2.48769	2.75862	1.05442	2.01721	1.54541	0.727552	0.636934	2.36704	2.63797	0.933762	1.89655	1.42475	0.606897	0.516279	0.000144219	0.000133396	0.0653377	0.00112063	0.00210911	0.0629942	0.0642302
Ssa#S35592721		Sacsin	si:dkeyp-118h9.7	EG879099	EOG8N5WSX	0.0201231	1.56292	1.05141	1.56529	1.16587	0.916645	0.602653	0.452028	1.54279	1.03129	1.54517	1.14575	0.896522	0.58253	0.431905	0.0127337	4.29632e-05	0.000124256	0.000760292	0.00405385	0.00962772	0.00752316
Ssa#S35593161	Unknown Uncertain	Motile sperm domain-containing protein 2 [Salmo salar]	mospd2	EG879539	EOG8KH3RP	0.0512063	-0.0953387	0.987842	2.03295	2.70107	1.79236	1.67363	1.44286	-0.146545	0.936636	1.98175	2.64986	1.74116	1.62242	1.39165	0.327168	0.000120093	7.10196e-06	3.62798e-07	2.10957e-05	0.000120971	0.000170746
Ssa#S35595553	Immune TNF	TNF decoy receptor	TNFRSF6B	EG881931	EOG8PRTMV	0.18355	4.77521	2.65583	1.2429	1.4764	0.930455	1.10457	1.00386	4.59166	2.47227	1.05935	1.29285	0.746905	0.921023	0.820306	6.42077e-06	0.000804959	0.0089885	0.0463918	0.0686866	0.117753	0.0411914
Ssa#S35595673	Unknown Uncertain	Chemokine CXCL-C1c	cxcl-c1c	EG882051	EOG8BVST4	0.212536	4.92531	2.93987	2.94971	2.56681	2.3218	1.87116	1.69274	4.71278	2.72733	2.73717	2.35427	2.10927	1.65863	1.4802	5.63801e-06	0.000193632	4.18489e-05	0.000465058	0.00109003	0.0011115	0.0123888
Ssa#S35600121	Immune Cytokine receptor	cytokine receptor common gamma chain [Oncorhynchus mykiss]	il2rga	EG884539	EOG8KPV8K	0.0530264	0.226622	0.942193	1.39408	1.44519	1.01205	1.14484	1.06425	0.173596	0.889166	1.34105	1.39216	0.95902	1.09182	1.01122	0.106689	0.00013299	6.75185e-05	3.91592e-06	7.78488e-05	0.000450922	0.00398417
Ssa#S35600971	Immune Effector	neutrophil cytosolic factor 2 [Salmo salar]	ncf2	EG885389	EOG8T7919	0.131975	1.58201	2.25633	2.40693	1.79716	1.14588	0.865128	0.733964	1.45003	2.12435	2.27496	1.66518	1.01391	0.733153	0.601989	0.00126793	7.21791e-07	4.88902e-07	3.34896e-05	0.00163194	0.00505964	0.00467321
Ssa#S35657167	Cell cytoskeleton	Coronin-1A [Salmo salar]	coro1a	EG891885	EOG8NKCS4	0.0177389	1.07515	1.481	1.6662	1.47197	0.829982	0.5863	0.548066	1.05741	1.46326	1.64846	1.45423	0.812243	0.568561	0.530327	0.00638846	1.90721e-05	3.60695e-06	6.80072e-05	5.66823e-05	0.0228599	0.015055
Ssa#S35657167	Tissue Motility	Coronin-1A [Salmo salar]	coro1a	EG891885	EOG8NKCS4	0.0177389	1.07515	1.481	1.6662	1.47197	0.829982	0.5863	0.548066	1.05741	1.46326	1.64846	1.45423	0.812243	0.568561	0.530327	0.00638846	1.90721e-05	3.60695e-06	6.80072e-05	5.66823e-05	0.0228599	0.015055
Ssa#S35659890		Transmembrane and TPR repeat-containing protein 4 [Salmo salar]	null	EG894608	EOG8CJWF8	-0.0896778	0.249085	-0.334414	-0.369032	0.111653	-1.53218	-1.44796	-1.59401	0.338763	-0.244736	-0.279354	0.20133	-1.4425	-1.35828	-1.50433	0.117112	0.148187	0.0943068	0.224215	0.000428384	0.000672215	2.47182e-06
Ssa#S35660377	Immune T cell	lymphocyte cytosolic protein 1 precursor [Oncorhynchus mykiss]	lcp1	EG895095	EOG80VWM3	0.0469304	1.53242	1.85357	2.05599	1.47222	0.613874	0.410439	0.435591	1.48549	1.80664	2.00906	1.42528	0.566944	0.363509	0.38866	0.00129668	3.8913e-05	2.17771e-06	0.000190357	0.0118485	0.124431	0.0479528
Ssa#S35660589	Immune Lymphocyte	CD45	CD45	EG895307	EOG8TTHFH	0.00940412	1.07123	1.45856	1.78464	1.45091	0.691553	0.573515	0.393551	1.06182	1.44916	1.77524	1.44151	0.682149	0.564111	0.384147	0.00648972	5.78208e-05	7.88696e-06	8.45317e-05	0.00625152	0.0148137	0.0550738
Ssa#S35660727	Immune Complement	complement protein component C7-1 [Oncorhynchus mykiss]	si:dkey-246j23.5	EG895445	EOG89CR55	-0.336714	1.0454	1.00551	0.886094	0.261408	-0.136188	-0.545645	-0.655792	1.38211	1.34222	1.22281	0.598121	0.200526	-0.208931	-0.319079	0.000394111	0.00134015	0.0060205	0.0907367	0.424497	0.594523	0.211947
Ssa#S35661145	Metabolism Nuclease	Dnase2 protein	dnase2	EG895863	EOG8PZK4W	-0.137562	-0.17757	0.0289305	1.5041	1.55104	0.94904	0.773335	0.846864	-0.0400085	0.166492	1.64166	1.6886	1.0866	0.910897	0.984425	0.828488	0.433836	8.62671e-06	2.45582e-06	9.03258e-05	0.0164554	0.000935571
Ssa#S35661176	Unknown Uncertain	Putative sodium-coupled neutral amino acid transporter 7 - Ident 31	cax1	EG895894	EOG84XKD9	-0.113246	-0.551537	-0.0717833	1.43904	1.77632	1.17717	1.37701	1.10963	-0.438292	0.0414627	1.55229	1.88957	1.29042	1.49026	1.22288	0.0153185	0.745662	5.29224e-05	8.17755e-07	5.99053e-05	2.2442e-05	2.02681e-05
Ssa#S35661337	Metabolism Amine	Diamine acetyltransferase 1 [Salmo salar]	SSAT-1	EG896055	EOG8H472H	-0.15551	4.18676	4.2225	3.4803	3.29593	2.62225	2.13813	1.69258	4.34227	4.37801	3.63581	3.45144	2.77776	2.29364	1.84809	3.90389e-06	3.73435e-06	5.66268e-06	1.53979e-05	5.45537e-05	0.00128764	0.00268485
Ssa#S35661901	Immune Complement	Complement factor D precursor [Salmo salar]	si:dkey-78l4.4	EG896619	EOG8CNRPN	0.0420813	1.41992	0.478839	2.39809	1.26608	-0.797049	-0.736708	-0.453744	1.37783	0.436758	2.35601	1.224	-0.83913	-0.77879	-0.495825	0.00295989	0.171751	0.000223362	0.00881287	0.00376981	0.0180373	0.0888559
Ssa#S35662565	Metabolism Lipid	Lipid phosphate phosphohydrolase 1 [Salmo salar]	null	EG897283	EOG8D27NG	-0.187778	3.04318	3.14186	1.98198	0.981994	-0.227862	-0.517745	-0.613269	3.23096	3.32964	2.16976	1.16977	-0.040085	-0.329967	-0.425492	2.0612e-05	0.000514398	0.000110162	0.065258	0.914804	0.581636	0.139284
Ssa#S35663868	Cell DNA repair	UV excision repair protein RAD23 homolog A [Salmo salar]	DKEY-241F21.2	EG898586	EOG8N5WV8	0.037529	-0.977704	-0.937044	-1.25531	-1.1369	-0.777919	-0.727585	-0.699359	-1.01523	-0.974573	-1.29284	-1.17443	-0.815448	-0.765114	-0.736888	0.0055377	0.019609	0.000370418	0.00985125	0.0071386	0.0977221	0.0572233
Ssa#S35667385		Soluble lamin-associated protein of 75 kDa	null	EG902103	EOG8XPRCT	-0.142914	-0.250609	-0.393969	-0.705821	-0.880671	-1.32123	-1.35224	-1.18077	-0.107695	-0.251054	-0.562906	-0.737757	-1.17831	-1.20933	-1.03785	0.396683	0.153178	0.00131605	0.000879034	4.40583e-05	0.00188919	0.000217537
Ssa#S35668944		Down syndrome cell adhesion molecule	null	EG903662	EOG8RR7DF	0.0226635	-0.193198	-0.43632	0.16065	0.893957	1.3404	1.46057	1.19265	-0.215862	-0.458983	0.137987	0.871293	1.31773	1.43791	1.16998	0.0835215	0.0056097	0.5147	0.00695034	0.000453139	0.00360731	0.00106173
Ssa#S35669408	Cell Transcription	Transcription elongation factor A protein 1 [Salmo salar]	tcea3	EG904126	EOG8ZSB1F	0.0179888	-1.52997	-2.52944	-1.86711	-1.65622	-0.921738	-0.733483	-0.53653	-1.54796	-2.54743	-1.8851	-1.67421	-0.939727	-0.751471	-0.554519	4.97907e-05	1.59308e-05	6.31822e-06	0.00107428	0.00132008	0.0561009	0.118167
Ssa#S35670869	Cell Myofiber	tropomodulin 4 [Salmo salar]	tmod4	EG905587	EOG8WWSGN	0.101909	-1.72505	-2.98097	-2.56621	-1.50685	-1.20189	-0.953841	-0.997955	-1.82696	-3.08288	-2.66812	-1.60875	-1.3038	-1.05575	-1.09986	0.00039469	0.000197739	0.00010129	0.0102938	0.00992101	0.11911	0.0947053
Ssa#S35673139	Tissue Differentiation	Polo-like kinase 3	plk3	EG907857	EOG8KD7HK	-0.199408	0.233894	-1.20553	-1.24552	-1.31364	-1.2437	-1.13856	-1.04196	0.433302	-1.00612	-1.04611	-1.11423	-1.04429	-0.939151	-0.84255	0.0681907	0.00273835	0.000447009	0.00112215	0.000845375	0.0148892	0.000337327
Ssa#S35673757	Immune protease	Serine protease 1-like	si:dkey-21e2.15	EG908475	EOG8CNRPN	-0.00637	2.31255	3.1391	2.82609	1.24297	-0.598421	-0.802437	-0.571337	2.31892	3.14547	2.83246	1.24934	-0.592051	-0.796067	-0.564967	3.42609e-05	0.000130971	4.38482e-06	0.0146174	0.211796	0.0853695	0.209334
Ssa#S35674760	Cell GTP signaling	Ras GTPase-activating-like protein IQGAP1 [Salmo salar]	iqgap2	EG909478	EOG8QVD84	0.0242586	-0.541087	-0.863289	-1.04561	-0.769817	-1.08407	-1.10079	-0.851099	-0.565345	-0.887548	-1.06986	-0.794075	-1.10832	-1.12505	-0.875358	0.035717	0.00549059	0.000947986	0.0106512	0.00256958	0.00247469	0.00962228
Ssa#S35676209	Metabolism Nucleotide	Xanthine dehydrogenase/oxidase	xdh	EG910927	EOG8CC4XH	-0.0740755	-0.0804854	0.0032292	-0.0106716	-0.020711	-2.82239	-2.57129	-2.5396	-0.0064099	0.0773047	0.0634039	0.0533645	-2.74832	-2.49721	-2.46552	0.94985	0.467151	0.370785	0.693112	0.000141535	0.000104201	6.006e-06
Ssa#S35685428	Metabolism Lipid	Fatty acid-binding protein, brain [Salmo salar]	FABP7	EG920146	EOG8HX607	-0.07497	0.208831	0.525837	3.60023	4.37676	3.26097	2.21764	3.03641	0.283801	0.600807	3.6752	4.45173	3.33594	2.29261	3.11138	0.674386	0.282101	0.000138352	4.08355e-06	4.11054e-05	0.0441829	1.1444e-05
Ssa#S35685588	Immune TNF	Tax1 (Human T-cell leukemia virus type I) binding protein 3	tax1bp3	EG920306	EOG8V9VPV	-0.0588798	1.24709	1.03258	0.779769	0.803563	1.41899	1.20229	0.921472	1.30597	1.09146	0.838649	0.862443	1.47787	1.26117	0.980352	4.76104e-06	0.000243503	0.000274206	0.0004719	0.000134992	6.19467e-06	4.38357e-05
Ssa#S35685649	Metabolism Vitamin	Transcobalamin-2 precursor [Salmo salar]	tcn2l	EG920367	EOG8KH3S9	-0.0590622	-0.45394	-0.494022	1.12244	1.6209	1.43436	1.24661	1.13516	-0.394877	-0.434959	1.1815	1.67996	1.49342	1.30567	1.19422	0.0572514	0.10667	0.000100542	5.47032e-05	0.00016116	0.000223262	0.000561193
Ssa#S35685673		Nck-associated protein 1 [Salmo salar]	null	EG920391	EOG8K6H1F	0.0632338	1.03698	1.84671	2.06513	2.17094	1.17993	1.02605	0.840517	0.973746	1.78348	2.0019	2.10771	1.1167	0.962815	0.777283	0.00157807	5.38539e-06	1.64286e-06	1.31297e-05	0.000334917	0.00450361	0.00791931
Ssa#S35687581		Selenoprotein W_ 2a	sepw2a	EG922299	EOG84BC1J	-0.136392	-0.0510465	0.200162	0.164187	-0.371412	-1.19618	-1.176	-1.22306	0.0853451	0.336554	0.300579	-0.23502	-1.05979	-1.03961	-1.08667	0.307799	0.110564	0.0675489	0.0372637	9.46626e-05	0.00331087	0.00213746
Ssa#S35687931		Solute carrier family 37 (Glucose-6-phosphate transporter)_ member 4	slc37a4a	EG922649	EOG8B5Q31	0.274988	-0.92574	-1.12386	-1.20556	-0.91407	-0.80144	-0.53864	-0.320806	-1.20073	-1.39884	-1.48055	-1.18906	-1.07643	-0.813628	-0.595794	0.00210503	0.000739787	0.000793248	0.0226201	0.00164228	0.162094	0.138241
Ssa#S35688116	Tissue Epithelium	Granulins precursor [Salmo salar]	grna	EG922834	EOG8HHQ00	-0.0246644	0.359672	0.72375	1.89343	2.38307	1.51221	1.40931	1.26127	0.384337	0.748414	1.9181	2.40773	1.53687	1.43397	1.28594	0.424412	0.0082181	0.000101166	1.32634e-05	0.000528945	0.00029788	0.00154332
Ssa#S35688232		Lysosomal protective protein [Salmo salar]	null	EG922950	EOG8549WB	-0.130754	-0.148239	-0.328034	0.840214	0.899892	1.14913	1.32416	1.13792	-0.0174854	-0.197281	0.970968	1.03065	1.27988	1.45491	1.26867	0.92588	0.381657	0.00120882	0.0019015	0.000459535	0.000180653	0.000255997
Ssa#S35688295	Immune IFN-virus response	Interferon regulatory factor 8	irf8	EG923013	EOG82BZ6T	-0.222544	2.19357	1.56688	1.15695	1.38302	1.34346	1.01249	0.977409	2.41611	1.78942	1.37949	1.60556	1.566	1.23503	1.19995	3.86615e-06	0.000289428	0.000384602	0.000503435	0.000105877	0.00103877	5.27081e-05
Ssa#S35688494	Immune Ig	Ig heavy chain	ighm	EG923212	EOG8T792C	-0.143136	-0.497593	-0.849387	-1.37553	-1.45006	-2.04301	-1.45461	-1.36914	-0.354457	-0.706251	-1.23239	-1.30692	-1.89988	-1.31147	-1.22601	0.0872004	0.00112008	9.60227e-05	0.000118789	1.82719e-05	0.000494006	0.00156358
Ssa#S35688681	Immune Ig	immunoglobulin light chain VL2 [Oncorhynchus mykiss]	null	EG923399	EOG8W0ZCG	-0.076012	0.545605	0.0709922	-0.0828742	-0.318229	-1.60051	-1.75521	-2.14086	0.621617	0.147004	-0.0068622	-0.242217	-1.5245	-1.6792	-2.06485	7.97376e-05	0.144038	0.937326	0.102514	0.000571361	0.00144476	4.08433e-06
Ssa#S35692161	Cell GTP signaling	Ran-specific GTPase-activating protein [Salmo salar]	ranbp1	EG926879	EOG88PNJ3	0.0727135	1.14873	1.90322	1.20878	0.84926	-0.626854	-0.755481	-0.795074	1.07602	1.83051	1.13607	0.776547	-0.699568	-0.828195	-0.867788	8.16322e-05	5.71104e-05	0.000197102	0.000426263	0.0166832	0.000181586	0.00119447
Ssa#S35693115	Cell Cytoskeleton keratin	type I keratin S8 [Oncorhynchus mykiss]	null	EG927833	EOG8HHQ0M	0.0752188	1.36018	2.39585	2.67959	2.14374	1.16679	0.571876	0.483763	1.28496	2.32063	2.60437	2.06852	1.09157	0.496658	0.408545	0.000548179	5.49248e-06	1.61813e-06	4.60841e-05	0.000927972	0.286647	0.110909
Ssa#S35694621	Tissue Neural	Myelin-associated glycoprotein precursor [Salmo salar]	si:ch211-171h4.5	EG929339	EOG8T1JKM	-0.0126053	1.54798	1.77931	1.25548	0.828326	0.180291	0.171553	0.0517027	1.56059	1.79192	1.26809	0.840931	0.192896	0.184158	0.064308	0.00103525	3.30485e-06	7.98801e-05	0.000681124	0.128193	0.0620192	0.0837529
Ssa#S35694758		collagen Type XI Alpha2 [Salmo salar]	gpr183	EG929476	EOG85QJBB	-0.0431817	-0.150133	-0.358413	-0.332387	-0.0726568	-1.40006	-1.08353	-1.28714	-0.106951	-0.315231	-0.289205	-0.029475	-1.35688	-1.04034	-1.24396	0.363715	0.00498047	0.0612364	0.727316	3.89676e-06	0.000242827	0.000220032
Ssa#S35695331	Immune Chemokine	CC chemokine [Oncorhynchus mykiss]	si:ch211-122l24.4	EG930049	EOG8TXCRF	0.093678	2.83307	3.67576	2.87635	2.1408	0.203374	-0.002162	0.0275097	2.73939	3.58209	2.78267	2.04712	0.109696	-0.09584	-0.0661683	0.000780213	1.72831e-05	0.000567814	0.0327329	0.742844	0.520809	0.653254
Ssa#S35695492	Metabolism Xenobiotic	Cytochrome P450 4F3 [Salmo salar]	cyp4f3	EG930210	EOG8FFDZH	0.00812462	-0.335352	-1.27854	-0.835218	-1.0355	-1.29605	-1.12159	-1.00772	-0.343477	-1.28667	-0.843343	-1.04363	-1.30417	-1.12972	-1.01584	0.269346	3.36259e-05	0.00950854	0.000700633	6.80491e-05	0.00103737	3.59377e-05
Ssa#S35695492	Metabolism P450	Cytochrome P450 4F3 [Salmo salar]	cyp4f3	EG930210	EOG8FFDZH	0.00812462	-0.335352	-1.27854	-0.835218	-1.0355	-1.29605	-1.12159	-1.00772	-0.343477	-1.28667	-0.843343	-1.04363	-1.30417	-1.12972	-1.01584	0.269346	3.36259e-05	0.00950854	0.000700633	6.80491e-05	0.00103737	3.59377e-05
Ssa#S35696266	Cell chromosome	Lysine-specific demethylase 5A	null	EG930984	EOG8NS47M	0.197295	-0.501491	-0.987262	-1.19857	-0.909006	-0.116864	-0.725317	-0.430168	-0.698786	-1.18456	-1.39587	-1.1063	-0.314159	-0.922612	-0.627463	0.00189234	0.000141494	9.82719e-06	0.00351441	0.0775549	0.0194867	0.00993784
Ssa#S35696468	Immune Chemokine receptor	C3AR_ONCMY RecName: Full=C3a anaphylatoxin chemotactic receptor; Short=C3a-R; Short=C3AR	null	EG931186	EOG8M66FZ	0.0140588	2.23789	2.31426	1.21781	0.851546	0.160181	0.455858	0.210254	2.22383	2.3002	1.20375	0.837487	0.146122	0.441799	0.196196	5.9142e-05	5.42568e-07	0.0030816	0.0408783	0.542418	0.149292	0.235089
Ssa#S35696934	Cell cytoskeleton	Formin-like protein 1	null	EG931652	EOG8W0Z9C	0.00723375	1.48921	1.73464	1.68943	1.33607	0.751997	0.674263	0.418945	1.48198	1.7274	1.6822	1.32884	0.744763	0.667029	0.411711	0.00060224	6.54845e-07	8.96786e-07	0.000149373	7.21432e-05	0.000628917	0.0015381
Ssa#S35698682	Tissue ECM	Fibronectin [Salmo salar]	FINC	EG933400	EOG8JT12H	-0.0367975	1.59057	1.88033	3.23673	4.9157	4.48569	3.30387	2.31669	1.62737	1.91713	3.27353	4.9525	4.52249	3.34067	2.35348	0.00128675	0.0054312	0.000178028	2.85869e-07	0.000113253	0.000141393	0.00242599
Ssa#S35698783	Immune Lymphocyte	CD80-like protein [Oncorhynchus mykiss]	BX649485.2	EG933501	NULL	0.0586438	2.07413	2.55711	2.76194	1.80608	0.80976	0.751304	0.64517	2.01548	2.49846	2.7033	1.74743	0.751116	0.69266	0.586526	8.23676e-06	1.51714e-08	1.62312e-07	0.000202546	0.0013978	0.0087819	0.00269792
Ssa#S35700474	Cell chromosome	Bromodomain adjacent to zinc finger domain protein 2B; BAZ2B	null	EG935192	EOG86T3XN	-0.0108386	1.00696	1.20485	1.31494	1.30127	1.42541	0.987348	0.966737	1.0178	1.21569	1.32578	1.31211	1.43625	0.998186	0.977576	0.00107087	5.89238e-05	7.4424e-05	5.88743e-05	3.72419e-05	0.0349738	0.000897185
Ssa#S35700963	Immune Chemokine receptor	C-C chemokine receptor type 3 [Salmo salar]	ccr12.3	EG935681	EOG8Q2FD6	0.124754	0.363103	1.6992	1.8078	2.29031	1.01074	1.00026	0.476646	0.238349	1.57444	1.68304	2.16555	0.885987	0.875504	0.351892	0.392349	0.00102614	0.000868315	6.62152e-05	0.0228739	0.0132814	0.319441
Ssa#S35701237	Immune receptor	CD97 antigen precursor [Salmo salar]	CABZ01066772.1	EG935955	EOG8GXGJQ	0.0217779	0.996838	1.82356	2.64165	2.36661	1.53961	1.12211	0.816289	0.97506	1.80178	2.61987	2.34483	1.51783	1.10034	0.794511	0.0388651	0.000276096	3.68224e-06	1.28716e-05	0.000197445	0.00106156	0.0133193
Ssa#S35705124		Ataxin-7-like protein 3 [Salmo salar]	null	EG939842	EOG8TMS0G	-0.0714405	-1.56893	-1.48784	-1.59055	-1.44671	-1.78746	-1.62706	-1.79503	-1.49749	-1.4164	-1.51911	-1.37527	-1.71602	-1.55561	-1.72359	0.00869377	0.015437	0.00942983	0.0144908	0.00542273	0.00738883	0.00185196
Ssa#S35709294	Cell Myofiber	Titin b - Ident 97	ttnb	EH033578	EOG8BVSQP	-0.0279052	-1.61869	-2.78714	-2.92362	-1.64873	-1.92528	-1.15176	-1.2019	-1.59078	-2.75924	-2.89572	-1.62083	-1.89737	-1.12386	-1.17399	0.00123486	0.000807577	6.87726e-05	0.0161817	0.00181059	0.124172	0.0661421
Ssa#S35709549	Cell Myofiber	myosin heavy chain [Oncorhynchus keta]	null	EH033833	EOG83N88T	-0.177459	-1.53503	-2.37623	-2.9736	-1.81599	-2.66109	-1.70949	-1.37342	-1.35757	-2.19877	-2.79614	-1.63853	-2.48363	-1.53203	-1.19596	0.0370767	0.00148738	0.000466004	0.0103553	0.00159984	0.0388129	0.223318
Ssa#S35709627	Cell Myofiber	Titin a - Ident 98	ttna	EH033911	EOG8MW936	-0.0638961	-1.68969	-2.43588	-2.633	-1.62803	-1.80297	-1.39139	-1.25011	-1.62579	-2.37198	-2.56911	-1.56414	-1.73907	-1.32749	-1.18622	0.0022834	0.000731675	0.000118727	0.0260573	0.00138898	0.0756832	0.103816
Ssa#S37437536	Metabolism Sugar	fructose-1,6-bisphosphatase [Salmo salar]	fbp2	EL697603	EOG8ZPFSD	-0.0519726	-0.771484	-1.39187	-2.11419	-1.96536	-1.19177	-1.23634	-0.908683	-0.719511	-1.3399	-2.06221	-1.91339	-1.1398	-1.18437	-0.85671	0.0479426	0.00749142	0.000233366	0.00272387	0.0305682	0.114063	0.162696
Ssa#S37438478	Tissue Neural	Ependymin-1 precursor [Salmo salar]	EPD1	EL698545	EOG88PNJ2	0.237281	-0.0246568	-0.778659	-0.994674	-0.808768	-0.469697	-0.524404	-0.137636	-0.261938	-1.01594	-1.23195	-1.04605	-0.706978	-0.761685	-0.374918	0.260039	0.00237982	0.00118198	0.00349345	0.142365	0.027536	0.242567
Ssa#S38795880	Tissue Secretory	CXCL10-like chemokine	null	EF619047	EOG8BVST4	-0.00988325	-0.42565	-0.589024	0.599225	0.839009	1.9125	1.32536	1.91207	-0.415766	-0.57914	0.609108	0.848893	1.92238	1.33525	1.92196	0.271494	0.0226978	0.245048	0.0429054	0.00153134	0.000748204	0.00247544
Ssa#S41489954	Immune T cell	TCR-gamma constant region 2 [Salmo salar]	null	EU221172	EOG86DN21	0.0805736	2.44313	3.15028	2.77639	1.15538	-0.311261	-0.640127	-0.53912	2.36256	3.0697	2.69581	1.07481	-0.391834	-0.7207	-0.619694	0.000125828	0.00357559	0.000200503	0.0509865	0.142097	0.0116911	0.00756396
Ssa#S43839056		FXYD domain containing ion transport regulator 5a [Salmo salar]	null	NM_0011237	EOG8SQXT0	-0.0494173	1.61821	2.11737	1.93744	1.64626	0.745953	0.571146	0.401963	1.66763	2.16679	1.98685	1.69568	0.79537	0.620563	0.451381	5.12347e-05	2.30646e-07	7.95529e-07	3.01032e-06	0.000224323	0.022026	0.00778907
Ssa#S43839193		reticulon 4 [Salmo salar]	RTN4	NM_0011237	EOG8DBVB4	0.104196	-1.38902	-1.79518	-2.00113	-1.19963	-1.24819	-1.06163	-0.929787	-1.49322	-1.89938	-2.10533	-1.30382	-1.35239	-1.16582	-1.03398	0.00026846	0.000425622	1.28963e-05	0.00196841	0.000637628	0.0205068	0.022224
Ssa#S45783625		homeobox protein HoxB7ab [Salmo salar]	HoxB7ab	EF695336	EOG8CG16W	-0.0720571	-0.993523	-1.34674	-1.33277	-1.11449	-0.734719	-0.802729	-0.880593	-0.921466	-1.27468	-1.26072	-1.04244	-0.662662	-0.730672	-0.808536	0.00145114	0.000284298	1.31176e-05	0.000304871	0.00350523	0.00677559	0.0027123
Ssa#S45783673	Tissue Differetiation-hox	homeobox protein HoxD11aa [Salmo salar]	hoxd11a	S45783673	EOG8P8GGC	0.194183	-0.745736	-1.41088	-1.51249	-1.14171	-0.589075	-0.830004	-0.0783465	-0.939919	-1.60507	-1.70667	-1.33589	-0.783258	-1.02419	-0.27253	0.0117894	0.00015781	0.000241544	0.00037961	0.106849	0.0285024	0.428444
Ssa#S45783674		homeobox protein HoxD12aa [Salmo salar]	hoxd12a	S45783674	EOG83JD34	0.0549891	-0.9714	-1.4032	-1.47914	-1.46489	0.0207715	0.0271401	0.0791444	-1.02639	-1.45819	-1.53413	-1.51988	-0.0342177	-0.0278491	0.0241552	0.00714512	0.000410226	0.000402014	0.00314036	0.908677	0.956845	0.954823
Ssa#S46932130		transmembrane protein 38A-2 [Salmo salar]	null	BT043902	EOG8PG6ZG	-0.020075	-1.44888	-2.22842	-2.48289	-1.58751	-2.66753	-2.26478	-2.30819	-1.42881	-2.20835	-2.46281	-1.56744	-2.64746	-2.24471	-2.28812	0.00049439	0.000747302	1.53911e-05	0.00804612	3.93883e-05	0.00653721	0.00171252
Ssa#S46932173	Cell proteasome	proteasome (prosome, macropain) 26S subunit, non ATPase, 3-2 [Salmo salar]	null	BT043859	EOG8QJSK0	0.0345053	-0.193649	0.649942	0.259632	-0.0803138	-1.75737	-1.68935	-1.68626	-0.228154	0.615437	0.225127	-0.114819	-1.79188	-1.72385	-1.72076	0.274809	0.0308138	0.237923	0.634959	2.25386e-05	4.18104e-05	6.89793e-06
Ssa#S46932184	Metabolism Sugar	phosphoglycerate mutase 2-1 (muscle) [Salmo salar]	null	BT043848	EOG8M92Q4	-0.126758	0.0213163	-0.379242	-0.830859	-0.540205	-2.75917	-2.44047	-2.42013	0.148074	-0.252484	-0.704102	-0.413447	-2.63241	-2.31371	-2.29337	0.108175	0.116422	0.0303312	0.175859	4.76524e-05	3.39406e-05	1.77226e-06
Ssa#S46932313	Cell GTP signaling	RAC-beta serine/threonine-protein kinase; AKT2	akt2	BT043719	EOG8SBFVM	0.174947	-2.22749	-1.70525	-1.80348	-0.69735	-0.420844	-0.542227	-0.519272	-2.40244	-1.8802	-1.97843	-0.872297	-0.595791	-0.717174	-0.694219	2.92188e-06	0.00247817	0.000152909	0.00563804	0.0214008	0.105256	0.0293393
Ssa#S46932330	Metabolism Amino acid	protein arginine methyltransferase 1 [Salmo salar]	prmt1	BT043702	EOG837SBZ	0.153928	1.55534	1.93223	1.36297	1.06772	1.35756	1.10956	1.05044	1.40142	1.77831	1.20905	0.913791	1.20364	0.955636	0.896517	1.00949e-05	4.80113e-06	2.4563e-05	0.000353747	0.000113736	0.000892018	0.000391973
Ssa#S46932341	Metabolism Protease inhibitor	serine (or cysteine) proteinase inhibitor clade E, nexin, plasminogen activator inhibitor type 1-like [Salmo salar]	null	BT043691	EOG8BZP0G	0.0442804	0.509748	1.27023	1.71733	1.49392	1.08559	0.685128	0.647951	0.465468	1.22595	1.67305	1.44964	1.04131	0.640848	0.60367	0.044902	0.000106194	8.93515e-07	2.00497e-05	0.00846958	0.00273042	0.0012944
Ssa#S46932367		ankyrin repeat domain 29 [Salmo salar]	ankrd29	BT043665	EOG8F4T8D	-0.0187772	-0.692489	-1.37706	-1.59943	-1.4444	-0.678876	-0.334992	-0.115961	-0.673712	-1.35828	-1.58065	-1.42562	-0.660099	-0.316215	-0.097184	0.0504401	0.000163066	3.20994e-06	0.000114553	0.0108111	0.403844	0.792382
Ssa#S46932421	Cell cytoskeleton	brain protein 16 [Salmo salar]	fam203a	BT043611	EOG8GF4CM	-0.0356029	-1.23852	-1.8007	-2.49808	-1.31225	-2.4311	-2.36233	-2.33043	-1.20292	-1.7651	-2.46248	-1.27665	-2.39549	-2.32673	-2.29483	0.00994197	0.000992649	0.00063579	0.0172876	0.000546798	0.00194381	0.000704445
Ssa#S46933884	Cell Myofiber	eEF1A2 binding protein-like [Salmo salar]	null	BT044024	EOG8MW936	-0.0056567	-0.868623	-1.68131	-2.7909	-1.90216	-0.710053	-0.748104	-0.60327	-0.862967	-1.67565	-2.78525	-1.8965	-0.704396	-0.742447	-0.597613	0.0637854	0.00152928	0.000634256	0.00984489	0.148507	0.339992	0.51111
Ssa#S46933898		tumor protein p53 inducible nuclear protein 2-like [Salmo salar]	null	BT044009	EOG8TXCRB	-0.300392	-1.06772	-2.8156	-2.6558	-1.34613	-0.804926	0.0185747	-0.409442	-0.767328	-2.51521	-2.35541	-1.04574	-0.504534	0.318967	-0.10905	0.0491855	0.00220547	3.49809e-05	0.00368432	0.137223	0.588434	0.812165
Ssa#S46933930	Tissue Erythrocyte, globin	Kruppel-like factor 11 [Salmo salar]	null	BT043977	EOG87STBN	-0.197841	-0.0691234	-0.979126	-0.720005	-1.19646	-1.85315	-2.05821	-2.08764	0.128718	-0.781285	-0.522164	-0.998615	-1.65531	-1.86037	-1.88979	0.780495	0.122706	0.276973	0.0711011	0.00695457	0.00406994	0.0020793
Ssa#S46933933		C12orf56 [Salmo salar]	null	BT043974	EOG87WPKZ	-0.267168	-2.2432	-2.76681	-2.2886	-1.61121	-0.91239	-0.371774	-0.271658	-1.97604	-2.49964	-2.02144	-1.34404	-0.645222	-0.104606	-0.00449	0.00308037	0.000405589	0.00138101	0.0256757	0.188181	0.866416	0.993983
Ssa#S46933943		hypothetical protein [Salmo salar]	null	BT043964	EOG8DZ2TM	-0.00391737	0.148826	-0.265901	1.32811	1.32779	1.13397	1.09923	0.947415	0.152743	-0.261983	1.33203	1.3317	1.13789	1.10315	0.951333	0.59041	0.433685	0.00104475	0.00100211	0.00496356	0.0677116	0.0350958
Ssa#S47624805	Cell Lysosome	Cathepsin B precursor [Salmo salar]	CATB	BT046013	EOG8BG9T8	-0.0735963	0.966469	1.27471	2.42847	2.46319	2.09438	1.81898	1.71447	1.04007	1.34831	2.50207	2.53679	2.16798	1.89257	1.78807	0.000113175	0.000109475	3.21004e-07	3.1199e-06	4.56218e-05	0.00115933	0.000124268
Ssa#S47624805	Metabolism Protease	Cathepsin B precursor [Salmo salar]	CATB	BT046013	EOG8BG9T8	-0.0735963	0.966469	1.27471	2.42847	2.46319	2.09438	1.81898	1.71447	1.04007	1.34831	2.50207	2.53679	2.16798	1.89257	1.78807	0.000113175	0.000109475	3.21004e-07	3.1199e-06	4.56218e-05	0.00115933	0.000124268
Ssa#S47624912	Tissue Growth factor	SPARC precursor [Salmo salar]	sparc	BT045906	EOG8N05C6	0.356117	-0.726219	-1.78953	-0.895385	1.03308	2.24152	2.0084	1.80963	-1.08234	-2.14565	-1.2515	0.67696	1.88541	1.65228	1.45352	0.00081441	0.000151115	0.00882111	0.000426892	5.1799e-06	0.000527689	3.69696e-05
Ssa#S47624974	Metabolism Lipid	Aldehyde dehydrogenase	CR848784.2	BT045844	EOG8NCN9Q	0.09696	-0.309526	0.989101	2.04428	2.33368	1.84897	1.04196	1.33657	-0.406486	0.892142	1.94732	2.23672	1.75201	0.945	1.23961	0.0595373	0.00256804	0.000642775	0.000266872	0.000125421	0.00542393	0.00368298
Ssa#S47624974	Metabolism Amino acid	Aldehyde dehydrogenase	CR848784.2	BT045844	EOG8NCN9Q	0.09696	-0.309526	0.989101	2.04428	2.33368	1.84897	1.04196	1.33657	-0.406486	0.892142	1.94732	2.23672	1.75201	0.945	1.23961	0.0595373	0.00256804	0.000642775	0.000266872	0.000125421	0.00542393	0.00368298
Ssa#S47624974	Metabolism Xenobiotic	Aldehyde dehydrogenase	CR848784.2	BT045844	EOG8NCN9Q	0.09696	-0.309526	0.989101	2.04428	2.33368	1.84897	1.04196	1.33657	-0.406486	0.892142	1.94732	2.23672	1.75201	0.945	1.23961	0.0595373	0.00256804	0.000642775	0.000266872	0.000125421	0.00542393	0.00368298
Ssa#S47625024	Cell Lysosome	Cathepsin K precursor [Salmo salar]	ctsk	BT045794	EOG8NGHJQ	0.125991	-0.0133522	-0.318024	0.938904	1.74181	3.16373	3.211	2.88768	-0.139344	-0.444016	0.812913	1.61582	3.03774	3.08501	2.76168	0.360508	0.0764109	0.000274438	3.0692e-06	6.88817e-07	2.44947e-06	1.92637e-05
Ssa#S47625024	Metabolism Protease	Cathepsin K precursor [Salmo salar]	ctsk	BT045794	EOG8NGHJQ	0.125991	-0.0133522	-0.318024	0.938904	1.74181	3.16373	3.211	2.88768	-0.139344	-0.444016	0.812913	1.61582	3.03774	3.08501	2.76168	0.360508	0.0764109	0.000274438	3.0692e-06	6.88817e-07	2.44947e-06	1.92637e-05
Ssa#S47625103	Cell Folding, protein modification	Heat shock cognate 70 kDa protein [Salmo salar]	hspa8	BT045715	EOG86HH77	-0.0815214	1.18644	1.34201	1.06213	0.955184	1.07616	1.2461	0.789039	1.26796	1.42353	1.14365	1.0367	1.15768	1.32762	0.87056	5.41631e-05	7.18799e-06	7.85263e-05	0.000174087	0.000128143	0.000146441	0.0182351
Ssa#S47625191	Cell Redox	Arrestin domain-containing protein 2 [Salmo salar]	arrdc2	BT045627	EOG898VXZ	-0.257373	-2.96083	-2.88846	-2.33535	-2.26158	-3.21265	-2.74164	-3.29134	-2.70346	-2.63109	-2.07797	-2.00421	-2.95528	-2.48427	-3.03397	2.61793e-05	8.5651e-05	0.000157294	4.56682e-05	9.14882e-05	1.92788e-05	9.63299e-07
Ssa#S47625277		Transcobalamin-2 [Salmo salar]	TCO2	BT045541	EOG8KH3S9	0.059583	-0.448609	-0.421581	1.0685	1.59155	1.54403	1.41374	1.31861	-0.508193	-0.481164	1.00891	1.53196	1.48445	1.35415	1.25903	0.0387002	0.0670637	0.000723651	0.00014013	0.000225537	0.000920261	0.00036148
Ssa#S47625948	Immune regulator	CCAAT/enhancer-binding protein beta [Salmo salar]	CEBPB	BT044870	EOG82BZ7C	-0.138431	3.77848	3.01856	1.95429	1.63803	0.16235	0.0762093	-0.13342	3.91691	3.15699	2.09272	1.77646	0.300781	0.214641	0.00501083	4.04479e-07	9.23454e-05	2.11728e-05	0.0219127	0.55579	0.408739	0.98215
Ssa#S47625948	Tissue Differentiation	CCAAT/enhancer-binding protein beta [Salmo salar]	CEBPB	BT044870	EOG82BZ7C	-0.138431	3.77848	3.01856	1.95429	1.63803	0.16235	0.0762093	-0.13342	3.91691	3.15699	2.09272	1.77646	0.300781	0.214641	0.00501083	4.04479e-07	9.23454e-05	2.11728e-05	0.0219127	0.55579	0.408739	0.98215
Ssa#S47726557	Tissue Differentiation	CCAAT/enhancer-binding protein delta-2	CEBPD	BT049870	EOG8DFQM7	-0.428161	0.340335	-0.777163	-1.15815	-1.55838	-2.34877	-2.71157	-2.63014	0.768496	-0.349002	-0.729987	-1.13021	-1.92061	-2.28341	-2.20198	0.0676576	0.328398	0.0616765	0.0197654	0.000672924	0.00236902	0.000300471
Ssa#S47726592	Immune Lymphocyte	Plastin-2 [Salmo salar]	lcp1	BT049835	EOG80VWM3	0.115475	1.64515	2.43026	2.37764	2.06246	0.700969	0.737502	0.593147	1.52967	2.31479	2.26216	1.94698	0.585494	0.622027	0.477672	0.0010841	8.35539e-06	1.75729e-07	1.47278e-05	0.00466068	0.00837731	0.0165881
Ssa#S47726948	Immune Cytokine	Interleukin-18 precursor [Salmo salar]	IL18	BT049479	EOG8H1BTJ	-0.133356	1.2266	1.23903	1.01271	1.04782	0.912721	0.799335	0.856292	1.35996	1.37239	1.14607	1.18117	1.04608	0.932691	0.989648	1.77632e-06	7.40195e-06	2.86175e-05	0.000134943	0.000232126	0.0125264	1.14695e-05
Ssa#S47727165	Cell Folding, protein modification	Heat shock protein 30 [Salmo salar]	hspb11	BT049262	EOG86X07F	0.0887625	6.12141	6.45792	4.31463	2.02748	0.985566	1.19136	0.810297	6.03265	6.36916	4.22587	1.93872	0.896803	1.1026	0.721534	1.72935e-06	3.12741e-06	5.47829e-05	0.00904347	0.106277	0.311524	0.274161
Ssa#S47727180	Metabolism Iron heme	Ferritin, middle subunit [Salmo salar]	null	BT049247	EOG847GS5	0.00235788	1.0288	1.41589	2.56768	2.27798	1.01679	0.436841	0.65237	1.02645	1.41353	2.56532	2.27562	1.01443	0.434483	0.650012	0.000126095	1.53914e-05	2.17853e-07	9.85045e-08	0.0150802	0.139097	0.0189577
Ssa#S47727221	Metabolism Calcium	S100-A1 [Salmo salar]	s100a10b	BT049206	EOG84TQ77	0.228169	0.995391	2.87363	2.75082	1.79215	1.89092	1.69617	1.36989	0.767223	2.64546	2.52265	1.56398	1.66275	1.468	1.14172	0.0345054	9.00248e-06	3.71078e-06	0.000135559	5.70072e-05	0.00286214	0.00102816
Ssa#S47727532	Immune TNF	NF-kappa-B inhibitor alpha [Salmo salar]	nfkbiaa	BT048895	EOG8W3TKG	0.0297738	2.35806	1.84761	1.19327	0.549717	0.53935	0.129699	0.295249	2.32829	1.81784	1.16349	0.519944	0.509576	0.0999257	0.265476	5.43121e-05	0.000664335	0.000108982	0.0888522	0.0558724	0.662504	0.057927
Ssa#S47727546	Cell cytoskeleton	Actin-related protein 2/3 complex subunit 4 [Salmo salar]	arpc4	BT048881	EOG8Z0C4M	-0.0589049	0.142117	1.1333	1.28847	1.00815	-0.207019	-0.314049	-0.272964	0.201022	1.19221	1.34738	1.06706	-0.148114	-0.255144	-0.214059	0.218594	4.58883e-05	2.75378e-06	6.53378e-05	0.294444	0.299904	0.259286
Ssa#S47727561	Tissue ECM	Matrix Gla protein precursor [Salmo salar]	mgp	BT048866	EOG8N5WW9	-0.31296	-1.22574	-2.22187	-1.8114	-2.50134	-2.19997	-2.10203	-2.01857	-0.912779	-1.90892	-1.49844	-2.18838	-1.88701	-1.78907	-1.70561	0.0854095	0.0011397	0.0148294	0.000193149	0.000439549	0.0228739	0.00141292
Ssa#S47727579	Immune Ig	Ig kappa chain V-III region MOPC 63 precursor [Salmo salar]	null	BT048848	EOG8TXCR4	-0.0481085	-0.752329	0.0681209	0.47623	0.923838	1.76386	1.65092	2.03778	-0.704221	0.116229	0.524338	0.971947	1.81197	1.69903	2.08589	0.011753	0.782614	0.0518065	0.000468308	1.99211e-05	0.00538888	0.000137704
Ssa#S47727589	Metabolism Iron heme	Ferritin, middle subunit [Salmo salar]	null	BT048838	EOG847GS5	-0.0389175	1.11469	1.52716	2.64048	2.41674	1.52367	1.0117	1.15273	1.15361	1.56608	2.6794	2.45566	1.56259	1.05062	1.19165	0.00011202	8.21552e-05	5.73327e-07	5.69769e-07	8.6088e-05	0.00653405	0.000175559
Ssa#S47727879	Cell DNA replication	DNA replication complex GINS protein PSF3 [Salmo salar]	PSF3	BT048548	EOG80P55H	-1.36638	5.22959	3.32964	2.80973	-0.741345	-1.02636	0.165618	-0.249879	6.59597	4.69601	4.17611	0.625034	0.340021	1.532	1.1165	9.14107e-08	0.00290215	0.00223284	0.11978	0.0606796	0.178645	0.00613486
Ssa#S47728182	Cell GTP signaling	Rho-related GTP-binding protein RhoF precursor [Salmo salar]	rhof	BT048245	EOG8VX343	-0.0109579	1.35023	1.20532	1.10342	0.448679	0.53596	0.494232	0.677624	1.36119	1.21627	1.11438	0.459637	0.546918	0.50519	0.688582	0.000567935	0.00456243	0.000334115	0.0343988	0.00895178	0.0261196	0.0017548
Ssa#S47728254	Metabolism Lipid	Palmitoyl-protein thioesterase 1 precursor [Salmo salar]	ppt1	BT048173	EOG8XH0XJ	-0.0372007	-0.0809836	-0.0242569	0.558212	0.753947	1.06775	1.01793	1.20806	-0.0437828	0.0129438	0.595412	0.791148	1.10495	1.05513	1.24526	0.664797	0.923878	0.000261785	3.19122e-05	8.28145e-05	0.000882119	2.59884e-06
Ssa#S47728269	Immune Ig	Ig kappa chain V-IV region B17 precursor [Salmo salar]	null	BT048158	EOG8TXCR4	-0.109531	-0.478188	0.271006	0.744162	0.847955	1.50622	1.57665	1.86609	-0.368657	0.380537	0.853693	0.957486	1.61575	1.68618	1.97562	0.186977	0.408315	0.0636898	0.054311	0.000848307	0.00564545	0.000100273
Ssa#S47728294	Immune Ig receptor	High affinity immunoglobulin epsilon receptor subunit gamma precursor [Salmo salar]	FCER1G	BT048133	EOG84XKGB	0.11665	1.06385	1.75947	1.99313	2.00461	1.53395	1.50787	1.40261	0.947198	1.64282	1.87648	1.88796	1.4173	1.39122	1.28596	0.0375575	2.25121e-05	4.23958e-06	5.74155e-05	5.29144e-05	0.000105399	0.000544781
Ssa#S47728450	Cell cycle	G0/G1 switch protein 2	null	BT047977	EOG8NGHM3	0.230732	0.210044	-0.560071	-0.771082	-1.26939	-1.39015	-1.98909	-1.26635	-0.0206885	-0.790803	-1.00181	-1.50012	-1.62088	-2.21982	-1.49708	0.927929	0.0931309	0.00182924	0.00312179	0.0198781	9.89301e-05	0.00545151
Ssa#S47729193	Immune regulator	Annexin A2-A [Salmo salar]	ANX2A	BT047234	EOG8WM5RZ	0.07589	1.79478	2.10166	1.25759	1.63456	1.92923	1.77618	1.36028	1.71889	2.02577	1.1817	1.55867	1.85334	1.70029	1.28439	0.000174475	1.06804e-05	0.00148763	9.45546e-05	1.57447e-05	0.000240943	0.000254273
Ssa#S47729611	Metabolism Iron heme	Ferritin, middle subunit [Salmo salar]	null	BT046816	EOG847GS5	-0.0854579	1.13784	1.50946	2.60829	2.42339	1.19449	0.719721	0.855252	1.2233	1.59491	2.69375	2.50885	1.27995	0.805179	0.94071	5.00171e-05	4.52177e-05	1.48133e-07	1.45357e-07	0.000466689	0.0176892	0.00177503
Ssa#S47729618	Immune Complement	CD59 glycoprotein precursor [Salmo salar]	BX957297.2	BT046809	EOG8Z63N0	0.213582	-1.17536	-2.09561	-1.63958	-1.05494	-0.773462	-0.645758	-0.709407	-1.38894	-2.3092	-1.85316	-1.26852	-0.987044	-0.85934	-0.922989	0.00111701	7.11185e-06	2.33317e-05	0.000239371	0.00416296	0.0912837	0.0425581
Ssa#S47730057	Tissue plasma	Tissue factor pathway inhibitor 2 precursor [Salmo salar]	tfpi2	BT046370	EOG85DXN9	0.05705	1.89501	1.74236	1.62171	2.01453	1.37306	0.651616	0.592932	1.83796	1.68531	1.56466	1.95748	1.31601	0.594565	0.535882	8.18166e-05	8.97224e-06	4.69168e-05	1.41804e-05	0.00103545	0.0259425	0.0142504
Ssa#S47730085		Otoraplin precursor [Salmo salar]	OTOR	BT046342	EOG8BK631	-0.0216661	-0.131754	-1.42833	-1.45804	-1.64209	-1.45107	-1.27163	-0.958126	-0.110088	-1.40667	-1.43637	-1.62042	-1.42941	-1.24996	-0.93646	0.440777	0.000296327	3.61959e-06	0.000241757	0.00116991	0.0691392	0.030712
Ssa#S47730101		ADP-ribosylation factor-like protein 4D [Salmo salar]	ARL4D	BT046326	EOG88GX25	0.237236	-0.979837	-1.29887	-0.780033	-0.944334	-0.415841	-0.712476	-0.323039	-1.21707	-1.53611	-1.01727	-1.18157	-0.653077	-0.949712	-0.560275	0.00188006	0.00226409	0.00338425	0.00263838	0.172016	0.00247182	0.00294031
Ssa#S47730142	Metabolism Sugar	6-phosphogluconate dehydrogenase, decarboxylating [Salmo salar]	pgd	BT046285	EOG8NGHJF	0.0724387	2.02852	2.88573	2.15951	1.37373	0.921973	0.624764	0.593482	1.95608	2.81329	2.08707	1.30129	0.849534	0.552325	0.521044	7.25786e-06	4.81301e-07	8.55384e-07	0.000367759	0.00115048	0.00629889	0.00445048
Ssa#S48369549	Cell Myofiber	Titin b - Ident 97	null	GE618099	EOG8MW936	0.0750361	-1.09719	-1.7149	-1.58869	-0.718253	-0.279128	-0.0199082	-0.370974	-1.17223	-1.78994	-1.66373	-0.793289	-0.354164	-0.0949443	-0.44601	0.00114974	0.000832676	0.000163593	0.0469397	0.205983	0.796368	0.293535
Ssa#S48369654	Cell Myofiber	Titin a	ttna	S48369654	EOG8MW936	-0.00790988	-1.76229	-2.18503	-2.365	-1.34307	-1.11866	-0.634119	-0.590104	-1.75438	-2.17712	-2.35709	-1.33516	-1.11075	-0.626209	-0.582194	0.00185558	0.00110629	0.000304121	0.051042	0.0209644	0.377845	0.396154
Ssa#S48369841	Cell Myofiber	Myomesin	myom1a	GE618391	EOG8RBRFQ	0.0870901	-1.77399	-2.58877	-2.804	-1.88706	-0.986548	-0.804438	-0.644415	-1.86108	-2.67586	-2.89109	-1.97415	-1.07364	-0.891528	-0.731505	0.000442283	0.000413177	3.17834e-05	0.00246124	0.00609308	0.219016	0.246801
Ssa#S48371191	Metabolism Sugar	glyceraldehyde 3-phosphate dehydrogenase [Oncorhynchus mykiss]	gapdh	S48371191	EOG8BP28V	-0.0923113	0.136061	0.00815788	0.0105487	0.116315	-1.42982	-1.2673	-1.40595	0.228372	0.100469	0.10286	0.208626	-1.33751	-1.17499	-1.31364	0.0747236	0.328258	0.196469	0.0448693	1.08691e-05	0.000261191	0.000116082
Ssa#S48371249		enolase 3-2 [Salmo salar]	eno3	GE619799	EOG8T1JJC	0.0142483	-0.897505	-1.24778	-1.48391	-1.22874	-0.749135	-0.588275	-0.406562	-0.911753	-1.26203	-1.49815	-1.24299	-0.763383	-0.602523	-0.42081	0.0024516	0.000414881	5.36685e-05	0.000773508	0.00919596	0.0541539	0.139854
Ssa#S48371717	Cell Myofiber	Titin b - Ident 97	ttnb	GE620267	EOG8BVSQP	0.04637	-1.70226	-2.30739	-2.49488	-1.60139	-2.02273	-1.33492	-1.33034	-1.74863	-2.35376	-2.54125	-1.64776	-2.0691	-1.38129	-1.37671	0.000655551	0.000523063	5.04004e-05	0.0119997	0.000363807	0.0494927	0.0312794
Ssa#S48371729	Cell Myofiber	eEF1A2 binding protein-like [Salmo salar]	ttnb	GE620279	EOG8BVSQP	-0.00711288	-1.20415	-2.22122	-2.3466	-1.35862	-0.54686	-0.52238	-0.671049	-1.19704	-2.21411	-2.33949	-1.3515	-0.539748	-0.515267	-0.663936	0.00259859	0.000324007	1.93801e-05	0.0139453	0.111394	0.298429	0.279529
Ssa#S48371926	Metabolism Energy	enolase 3-1	eno3	GE620476	EOG8T1JJC	-0.10169	-0.448315	-0.763907	-1.24868	-0.589843	-2.38856	-2.36924	-2.34784	-0.346625	-0.662217	-1.14699	-0.488152	-2.28687	-2.26755	-2.24615	0.114244	0.0151599	0.00600605	0.093074	8.68127e-06	0.000137976	4.66945e-05
Ssa#S48371926	Cell Myofiber	enolase 3-1	eno3	GE620476	EOG8T1JJC	-0.10169	-0.448315	-0.763907	-1.24868	-0.589843	-2.38856	-2.36924	-2.34784	-0.346625	-0.662217	-1.14699	-0.488152	-2.28687	-2.26755	-2.24615	0.114244	0.0151599	0.00600605	0.093074	8.68127e-06	0.000137976	4.66945e-05
Ssa#S48371926	Metabolism Sugar	enolase 3-1	eno3	GE620476	EOG8T1JJC	-0.10169	-0.448315	-0.763907	-1.24868	-0.589843	-2.38856	-2.36924	-2.34784	-0.346625	-0.662217	-1.14699	-0.488152	-2.28687	-2.26755	-2.24615	0.114244	0.0151599	0.00600605	0.093074	8.68127e-06	0.000137976	4.66945e-05
Ssa#S48372339	Cell Myofiber	myosin heavy chain [Oncorhynchus keta]	myha	GE620889	EOG83N88T	-0.170612	-1.59683	-2.33824	-3.01037	-1.80135	-2.70712	-1.80183	-1.61364	-1.42621	-2.16763	-2.83975	-1.63074	-2.53651	-1.63122	-1.44303	0.0496826	0.00173743	0.000420752	0.0133535	0.00141162	0.0358469	0.161521
Ssa#S48372743		myozenin 1-like [Salmo salar]	myoz1a	GE621293	EOG8VDQWT	-0.09107	-1.53847	-2.42811	-2.8869	-2.04335	-1.41802	-1.37589	-0.964069	-1.4474	-2.33704	-2.79583	-1.95228	-1.32695	-1.28482	-0.872999	0.00612207	0.000411011	4.03883e-05	0.003358	0.00415833	0.0887527	0.235534
Ssa#S48372986	Cell Folding, protein modification	Heat shock 70 kDa protein [Salmo salar]	hspa8	GE621536	EOG86HH77	-0.0201132	0.0695601	-0.678167	-1.50295	-1.47935	-2.3119	-2.64358	-2.47239	0.0896733	-0.658053	-1.48284	-1.45924	-2.29179	-2.62347	-2.45228	0.779174	0.183611	0.0036749	0.0156431	7.18984e-05	0.00195075	0.000155275
Ssa#S48373614		Lissencephaly-1 homolog B [Salmo salar]	pafah1b1a	S48373614	EOG8M66FG	-0.120904	-1.32761	-1.27489	-1.66649	-1.40779	-1.73938	-1.4642	-1.57403	-1.20671	-1.15399	-1.54559	-1.28689	-1.61847	-1.34329	-1.45312	0.00140519	0.00480345	0.00013535	0.00803573	0.00152952	0.0281886	0.00837708
Ssa#S48374501	Cell Myofiber	Titin b - Ident 97	ttnb	GE623051	EOG8BVSQP	0.00582125	-1.81644	-2.67213	-2.92288	-1.65624	-2.95429	-2.4746	-2.63345	-1.82226	-2.67796	-2.9287	-1.66206	-2.96011	-2.48042	-2.63927	0.000489822	0.000350548	2.71016e-05	0.00995108	6.2456e-05	0.00844352	0.00314076
Ssa#S48374874	Cell Myofiber	Titin a - Ident 98	ttna	GE623424	EOG8MW936	-0.0239431	-0.156574	-0.213772	-0.301034	-0.481459	-1.97447	-1.76836	-1.8056	-0.132631	-0.189829	-0.277091	-0.457516	-1.95053	-1.74442	-1.78166	0.16036	0.000681182	0.00696653	0.00125572	1.2271e-06	1.07518e-05	1.40823e-05
Ssa#S48375089		Immunoglobulin superfamily member 22	ttna	GE623639	EOG8MW936	0.0727674	-1.75136	-2.46824	-2.69566	-1.66044	-1.84621	-1.34338	-1.4094	-1.82412	-2.541	-2.76843	-1.7332	-1.91898	-1.41615	-1.48216	0.00086592	0.000975669	7.06195e-05	0.0118469	0.000370693	0.0562634	0.0535936
Ssa#S48375450	Cell Myofiber	eEF1A2 binding protein-like [Salmo salar]	ttnb	GE623996	EOG8BVSQP	-0.0598327	-1.21937	-2.28336	-2.3918	-1.44905	-0.538299	-0.28561	-0.479481	-1.15953	-2.22353	-2.33197	-1.38922	-0.478467	-0.225777	-0.419649	0.00245992	0.000260168	2.51062e-05	0.00742625	0.158418	0.654572	0.485803
Ssa#S48375686	Cell Myofiber	Titin a - Ident 98	ttna	S48375686	EOG8MW936	-0.0851968	-1.37081	-2.47612	-2.68449	-1.56192	-1.27779	-0.974906	-1.01173	-1.28562	-2.39092	-2.59929	-1.47673	-1.1926	-0.889709	-0.926532	0.00362919	0.000320585	3.85228e-05	0.0324414	0.00635278	0.154882	0.198866
Ssa#S48375799		Novel protein similar to H.sapiens TTN_ titin (TTN)	ttna	GE624345	EOG8MW936	-0.00067425	-1.7606	-2.43111	-2.54537	-1.64819	-2.0778	-1.42953	-1.43864	-1.75992	-2.43043	-2.54469	-1.64751	-2.07712	-1.42885	-1.43797	0.000687216	0.000363528	6.73449e-05	0.0154199	0.00029561	0.0582296	0.0320107
Ssa#S48376317	Cell Myofiber	eEF1A2 binding protein-like [Salmo salar]	ttnb	GE624863	EOG8BVSQP	-0.0364032	-1.20713	-2.26173	-2.41906	-1.43126	-0.690381	-0.34528	-0.467327	-1.17072	-2.22533	-2.38265	-1.39486	-0.653977	-0.308876	-0.430924	0.000764881	0.000157974	1.03014e-05	0.0124938	0.0742415	0.509349	0.460773
Ssa#S48395028	Cell chromosome	High mobility group protein B3 [Salmo salar]	hmgb3a	GE769596	EOG8R7W8X	-0.249773	-2.3861	-2.86927	-2.41886	-1.93154	-2.05799	-1.84545	-1.89919	-2.13633	-2.61949	-2.16909	-1.68177	-1.80822	-1.59567	-1.64941	0.0011987	0.000117123	0.000130183	0.00855147	0.000778705	0.0428425	0.00795308
Ssa#S48395118		Rsu1 protein	null	GE769686	EOG87M2VC	-0.0590478	-0.52872	-1.14354	-1.50881	-1.3271	-1.3888	-1.51994	-1.80575	-0.469673	-1.08449	-1.44976	-1.26805	-1.32975	-1.46089	-1.7467	0.283997	0.0183315	0.0110782	0.00199496	0.00526259	0.0266909	0.00134428
Ssa#S48395633	Tissue ECM collagen	type I collagen alpha 2 chain [Oncorhynchus keta]	col1a2	GE770201	EOG83FHTN	0.0768234	-0.84439	-2.16225	-1.65299	0.349602	2.06457	2.03253	1.86103	-0.921214	-2.23907	-1.72981	0.272778	1.98774	1.9557	1.78421	0.000146055	0.000358219	0.00151429	0.143704	7.20487e-05	0.00226763	6.2703e-05
Ssa#S48397432		Proteim yippee-like 3	ypel3	GE772000	EOG8J6SQ1	-0.120209	-0.672691	-1.00042	-1.09363	-0.82896	-1.47095	-1.57313	-1.44403	-0.552482	-0.880216	-0.973423	-0.708752	-1.35074	-1.45292	-1.32382	0.0453972	0.00102121	0.000504167	0.00394258	0.000509448	0.00449043	0.000151172
Ssa#S48398855	Immune regulator	Tyrosine-protein kinase BTK [Salmo salar]	btk	GE773423	EOG8GF4BT	0.117057	0.483821	1.20223	1.42685	1.4908	0.801763	0.749351	0.690087	0.366764	1.08517	1.3098	1.37374	0.684706	0.632294	0.57303	0.0982675	6.52995e-06	5.90849e-06	3.11009e-06	0.000697025	0.00253306	0.00146578
Ssa#S48398855	Immune T cell	Tyrosine-protein kinase BTK [Salmo salar]	btk	GE773423	EOG8GF4BT	0.117057	0.483821	1.20223	1.42685	1.4908	0.801763	0.749351	0.690087	0.366764	1.08517	1.3098	1.37374	0.684706	0.632294	0.57303	0.0982675	6.52995e-06	5.90849e-06	3.11009e-06	0.000697025	0.00253306	0.00146578
Ssa#S48399995		Ahsg protein - Ident 28	null	S48399995	EOG8WM5SM	0.147887	-0.732262	-1.35188	-1.46309	-1.25279	-1.3768	-1.45263	-1.23367	-0.880149	-1.49976	-1.61098	-1.40068	-1.52468	-1.60052	-1.38156	0.0688852	0.000861291	0.000312766	0.000517614	0.00495022	0.0470065	0.0136637
Ssa#S48401688	Cell Folding, protein modification	Heat shock cognate 70 kDa protein [Salmo salar]	hspa8	GE776256	EOG86HH77	-0.144079	0.961379	1.10855	0.53937	0.532642	0.859215	1.12618	0.583006	1.10546	1.25263	0.683449	0.676721	1.00329	1.27026	0.727085	0.000378875	8.01217e-05	0.0163267	0.00291889	6.53838e-05	0.000399989	0.00560227
Ssa#S48402780		Tensin-like C1 domain-containing phosphatase [Salmo salar]	tenc1a	GE777348	EOG85DXKK	0.0447391	-0.92474	-1.34068	-1.53543	-1.08408	-1.4721	-1.15989	-1.23085	-0.969479	-1.38542	-1.58017	-1.12882	-1.51684	-1.20463	-1.27559	0.00212026	0.000186113	9.94612e-05	0.00222334	0.000682538	0.0323048	0.00718427
Ssa#S48403067		Phosphatidylinositol-5-phosphate 4-kinase type-2 beta [Salmo salar]	null	GE777635	EOG8HX5Z3	-0.0180487	-0.324297	-1.13644	-1.05801	-0.785079	-1.18966	-1.07012	-1.23243	-0.306249	-1.11839	-1.03996	-0.76703	-1.17161	-1.05207	-1.21438	0.521939	0.00723548	0.0363691	0.0245873	0.00291944	0.0245292	0.000918135
Ssa#S48403294	Tissue plasma	Thrombospondin-1	null	GE777862	EOG8H737Q	0.078955	3.49374	1.93477	1.28468	1.64729	2.10016	1.69271	1.5299	3.41478	1.85582	1.20572	1.56833	2.0212	1.61376	1.45095	1.07365e-07	2.56598e-07	0.000372426	0.000537764	4.81663e-05	0.000237169	0.00996553
Ssa#S48403652	Metabolism Nucleotide	Guanine deaminase	gda	S48403652	EOG8N5WTP	0.104486	1.1624	1.87251	2.851	2.8773	0.884773	1.07827	0.65123	1.05791	1.76803	2.74652	2.77281	0.780287	0.973787	0.546743	6.45224e-05	1.01753e-05	1.38735e-06	1.70788e-05	0.0111679	0.000134476	0.0388893
Ssa#S48405008	Cell Myofiber	Tropomyosin alpha-4 chain [Salmo salar]	TPM4	GE779576	EOG84J3H5	0.114224	1.33034	1.67564	0.64916	1.12274	0.207669	0.0550761	0.026259	1.21612	1.56142	0.534936	1.00851	0.0934448	-0.0591477	-0.0879647	0.000265794	3.55331e-06	0.00172938	1.35005e-05	0.600772	0.428561	0.399497
Ssa#S48406146	Tissue ECM collagen	collagen a3(I) [Oncorhynchus mykiss]	null	S48406146	EOG8DJKSM	-0.141089	-1.24049	-1.53647	-1.96204	-1.82408	-1.77176	-1.62441	-1.38326	-1.0994	-1.39538	-1.82096	-1.68299	-1.63067	-1.48332	-1.24217	0.00390671	0.00173595	6.17737e-05	0.000436258	0.000688667	0.0178883	0.00848696
Ssa#S48406382	Tissue ECM collagen	collagen a3(I) [Oncorhynchus mykiss]	col1a1b	GE780950	EOG8NCN9S	0.0841937	-0.979703	-2.07414	-1.85067	0.119601	1.24794	1.38479	1.10249	-1.0639	-2.15834	-1.93486	0.0354076	1.16375	1.3006	1.0183	0.000601333	0.000153477	0.000589721	0.838735	0.000885927	0.00796201	0.0025065
Ssa#S48408497		Serine/threonine-protein phosphatase 6 regulatory	ANKRD28	S48408497	EOG84J3F8	0.131963	-0.359899	-0.676046	-0.754924	-0.41783	-1.11335	-1.21578	-1.09596	-0.491863	-0.808009	-0.886888	-0.549794	-1.24532	-1.34774	-1.22792	0.0691388	0.00409715	0.00393055	0.0142363	0.000516774	0.000339391	3.04545e-05
Ssa#S48408682	Tissue Differentiation	C-terminal-binding protein 2 [Salmo salar]	ctbp2	GE783250	EOG84MZPW	-1.04338	6.0335	3.04553	2.18756	-0.566096	-0.288706	1.64894	1.02947	7.07688	4.08891	3.23094	0.477282	0.754672	2.69232	2.07285	8.7294e-06	0.00888424	0.0204262	0.0510809	0.00502346	0.0663055	0.00243704
Ssa#S48409267	Cell Apoptosis	Apoptotic chromatin condensation inducer in the nu	acin1a	S48409267	EOG8934FZ	-0.0376641	-0.504061	-1.1731	-1.06781	-0.323221	-0.92391	-1.08002	-1.02589	-0.466397	-1.13543	-1.03015	-0.285557	-0.886245	-1.04235	-0.988222	0.0865703	0.00229612	0.00319461	0.0496283	0.0173267	0.00315575	0.00296676
[truncated: 156 more rows]

## Sheet: columns
Column	Explanation		Time point	dpw
QueryID	Internal identifier		1	1
[truncated: 27 more rows]
